# Supplementary material for: Synthesis of ciprofloxacin-linked 1,2,3-triazole conjugates as potent antibacterial agents using click chemistry: exploring their function as DNA gyrase inhibitors via in silico- and in vitro-based studies
Source: RSC Adv. 2024 May 30;14(24):17051–70. doi: 10.1039/d4ra01332h (PMC11138863; doi:10.1039/d4ra01332h)
Supplement: RA-014-D4RA01332H-s002 [file RA-014-D4RA01332H-s002.cif]

# Electronic Supplementary Material (ESI) for RSC Advances.
# This journal is © The Royal Society of Chemistry 2024

####################################################################### 
# 
# This file contains crystal structure data downloaded from the 
# Cambridge Structural Database (CSD) hosted by the Cambridge 
# Crystallographic Data Centre (CCDC).
# 
# Full information about CCDC data access policies and citation 
# guidelines are available at http://www.ccdc.cam.ac.uk/access/V1 
# 
# Audit and citation data items may have been added by the CCDC. 
# Please retain this information to preserve the provenance of 
# this file and to allow appropriate attribution of the data. 
# 
#######################################################################

data_cpr-019_auto
_database_code_depnum_ccdc_archive 'CCDC 2268965'
loop_
_audit_author_name
_audit_author_address
'Upendra Kumar Patel'
;Banaras Hindu University
India
;
_audit_update_record             
;
2023-06-10 deposited with the CCDC.	2024-05-13 downloaded from the CCDC.
;
_audit_creation_date             2023-03-24
_audit_creation_method           
;
Olex2 1.5
(compiled 2022.04.07 svn.rca3783a0 for OlexSys, GUI svn.r6498)
;
_shelx_SHELXL_version_number     2018/3
_chemical_name_common            ?
_chemical_name_systematic        ?
_chemical_formula_moiety         'C28 H25 Cl F2 N6 O4'
_chemical_formula_sum            'C28 H25 Cl F2 N6 O4'
_chemical_formula_weight         582.99
_chemical_melting_point          ?
loop_
_atom_type_symbol
_atom_type_description
_atom_type_scat_dispersion_real
_atom_type_scat_dispersion_imag
_atom_type_scat_source
C C 0.0181 0.0091 'International Tables Vol C Tables 4.2.6.8 and 6.1.1.4'
H H 0.0000 0.0000 'International Tables Vol C Tables 4.2.6.8 and 6.1.1.4'
Cl Cl 0.3639 0.7018 'International Tables Vol C Tables 4.2.6.8 and 6.1.1.4'
F F 0.0727 0.0534 'International Tables Vol C Tables 4.2.6.8 and 6.1.1.4'
N N 0.0311 0.0180 'International Tables Vol C Tables 4.2.6.8 and 6.1.1.4'
O O 0.0492 0.0322 'International Tables Vol C Tables 4.2.6.8 and 6.1.1.4'

_shelx_space_group_comment       
;
The symmetry employed for this shelxl refinement is uniquely defined
by the following loop, which should always be used as a source of
symmetry information in preference to the above space-group names.
They are only intended as comments.
;
_space_group_crystal_system      orthorhombic
_space_group_IT_number           60
_space_group_name_H-M_alt        'P b c n'
_space_group_name_Hall           '-P 2n 2ab'
loop_
_space_group_symop_operation_xyz
'x, y, z'
'-x+1/2, -y+1/2, z+1/2'
'x+1/2, -y+1/2, -z'
'-x, y, -z+1/2'
'-x, -y, -z'
'x-1/2, y-1/2, -z-1/2'
'-x-1/2, y-1/2, z'
'x, -y, z-1/2'

_cell_length_a                   22.1700(4)
_cell_length_b                   7.54141(12)
_cell_length_c                   34.4865(4)
_cell_angle_alpha                90
_cell_angle_beta                 90
_cell_angle_gamma                90
_cell_volume                     5765.92(16)
_cell_formula_units_Z            8
_cell_measurement_reflns_used    ?
_cell_measurement_temperature    293(2)
_cell_measurement_theta_max      ?
_cell_measurement_theta_min      ?
_shelx_estimated_absorpt_T_max   ?
_shelx_estimated_absorpt_T_min   ?
_exptl_absorpt_coefficient_mu    1.668
_exptl_absorpt_correction_T_max  ?
_exptl_absorpt_correction_T_min  ?
_exptl_absorpt_correction_type   ?
_exptl_absorpt_process_details   ?
_exptl_absorpt_special_details   ?
_exptl_crystal_colour            ?
_exptl_crystal_density_diffrn    1.343
_exptl_crystal_density_meas      ?
_exptl_crystal_density_method    ?
_exptl_crystal_description       ?
_exptl_crystal_F_000             2416
_exptl_crystal_size_max          ?
_exptl_crystal_size_mid          ?
_exptl_crystal_size_min          ?
_exptl_transmission_factor_max   ?
_exptl_transmission_factor_min   ?
_diffrn_reflns_av_R_equivalents  0.0322
_diffrn_reflns_av_unetI/netI     0.0240
_diffrn_reflns_Laue_measured_fraction_full 0.999
_diffrn_reflns_Laue_measured_fraction_max 0.994
_diffrn_reflns_limit_h_max       26
_diffrn_reflns_limit_h_min       -25
_diffrn_reflns_limit_k_max       9
_diffrn_reflns_limit_k_min       -8
_diffrn_reflns_limit_l_max       41
_diffrn_reflns_limit_l_min       -41
_diffrn_reflns_number            34455
_diffrn_reflns_point_group_measured_fraction_full 0.999
_diffrn_reflns_point_group_measured_fraction_max 0.994
_diffrn_reflns_theta_full        67.684
_diffrn_reflns_theta_max         68.166
_diffrn_reflns_theta_min         2.562
_diffrn_ambient_temperature      293(2)
_diffrn_detector_area_resol_mean ?
_diffrn_measured_fraction_theta_full 0.999
_diffrn_measured_fraction_theta_max 0.994
_diffrn_measurement_device_type  ?
_diffrn_measurement_method       ?
_diffrn_radiation_type           CuK\a
_diffrn_radiation_wavelength     1.54184
_diffrn_source                   ?
_reflns_Friedel_coverage         0.000
_reflns_Friedel_fraction_full    .
_reflns_Friedel_fraction_max     .
_reflns_number_gt                4259
_reflns_number_total             5236
_reflns_special_details          
;
 Reflections were merged by SHELXL according to the crystal
 class for the calculation of statistics and refinement.
 
 Structure factors included contributions from the .fab file.
 
 _reflns_Friedel_fraction is defined as the number of unique
 Friedel pairs measured divided by the number that would be
 possible theoretically, ignoring centric projections and
 systematic absences.
;
_reflns_threshold_expression     'I > 2\s(I)'
_computing_cell_refinement       ?
_computing_data_collection       ?
_computing_data_reduction        ?
_computing_molecular_graphics    'Olex2 1.5 (Dolomanov et al., 2009)'
_computing_publication_material  'Olex2 1.5 (Dolomanov et al., 2009)'
_computing_structure_refinement  'SHELXL 2018/3 (Sheldrick, 2015)'
_computing_structure_solution    'SHELXS  (Sheldrick, 2008)'
_refine_diff_density_max         0.232
_refine_diff_density_min         -0.444
_refine_diff_density_rms         0.041
_refine_ls_extinction_coef       0.00019(6)
_refine_ls_extinction_expression Fc^*^=kFc[1+0.001xFc^2^\l^3^/sin(2\q)]^-1/4^
_refine_ls_extinction_method     'SHELXL-2018/3 (Sheldrick 2018)'
_refine_ls_goodness_of_fit_ref   1.063
_refine_ls_hydrogen_treatment    mixed
_refine_ls_matrix_type           full
_refine_ls_number_parameters     376
_refine_ls_number_reflns         5236
_refine_ls_number_restraints     0
_refine_ls_R_factor_all          0.0650
_refine_ls_R_factor_gt           0.0539
_refine_ls_restrained_S_all      1.063
_refine_ls_shift/su_max          0.000
_refine_ls_shift/su_mean         0.000
_refine_ls_structure_factor_coef Fsqd
_refine_ls_weighting_details     
'w=1/[\s^2^(Fo^2^)+(0.0853P)^2^+1.8346P] where P=(Fo^2^+2Fc^2^)/3'
_refine_ls_weighting_scheme      calc
_refine_ls_wR_factor_gt          0.1532
_refine_ls_wR_factor_ref         0.1619
_refine_special_details          ?
_olex2_refinement_description    
;
1. Fixed Uiso
 At 1.2 times of:
  All C(H) groups, All C(H,H) groups
 At 1.5 times of:
  All C(H,H,H) groups
2.a Riding coordinates:
 C15(H15A)
2.b Ternary CH refined with riding coordinates:
 C1A(H1A)
2.c Secondary CH2 refined with riding coordinates:
 C3(H3A,H3B), C2(H2A,H2B), C7(H7A,H7B), C1G(H1GA,H1GB), C8(H8A,H8B), C12(H12A,
 H12B)
2.d Aromatic/amide H refined with riding coordinates:
 C10(H10), C11(H11), C17(H17), C1C(H1C), C1I(H1I), C1J(H1J), C1K(H1K)
2.e Idealised Me refined as rotating group:
 C(HA,HB,HC)
;
_atom_sites_solution_hydrogens   mixed
_atom_sites_solution_primary     direct
_atom_sites_solution_secondary   ?
loop_
_atom_site_label
_atom_site_type_symbol
_atom_site_fract_x
_atom_site_fract_y
_atom_site_fract_z
_atom_site_U_iso_or_equiv
_atom_site_adp_type
_atom_site_occupancy
_atom_site_site_symmetry_order
_atom_site_calc_flag
_atom_site_refinement_flags_posn
_atom_site_refinement_flags_adp
_atom_site_refinement_flags_occupancy
_atom_site_disorder_assembly
_atom_site_disorder_group
Cl1 Cl 0.38729(5) 0.58072(13) 0.14995(2) 0.1085(4) Uani 1 1 d . . . . .
F1 F 0.69133(6) 0.5538(2) 0.25027(4) 0.0705(4) Uani 1 1 d . . . . .
C4 C 0.73048(9) 0.3966(3) 0.15451(6) 0.0459(5) Uani 1 1 d . . . . .
N4 N 0.82749(8) 0.3599(2) 0.12398(5) 0.0502(4) Uani 1 1 d . . . . .
C5 C 0.73784(10) 0.2920(3) 0.08772(6) 0.0507(5) Uani 1 1 d . . . . .
C6 C 0.78912(10) 0.4996(3) 0.22409(6) 0.0502(5) Uani 1 1 d . . . . .
O O 0.64265(7) 0.3421(3) 0.11802(5) 0.0694(5) Uani 1 1 d . . . . .
N N 0.81527(9) 0.5524(3) 0.25914(5) 0.0551(5) Uani 1 1 d . . . . .
C9 C 0.72579(10) 0.4969(3) 0.22014(6) 0.0523(5) Uani 1 1 d . . . . .
C10 C 0.82205(10) 0.4555(3) 0.19131(6) 0.0503(5) Uani 1 1 d . . . . .
H10 H 0.863948 0.459407 0.192259 0.060 Uiso 1 1 calc R U . . .
C11 C 0.69748(10) 0.4460(3) 0.18731(6) 0.0509(5) Uani 1 1 d . . . . .
H11 H 0.655558 0.443861 0.186510 0.061 Uiso 1 1 calc R U . . .
N12 N 0.87762(9) 0.5856(3) 0.33088(6) 0.0646(5) Uani 1 1 d . . . . .
C13 C 0.69843(10) 0.3417(3) 0.11935(6) 0.0499(5) Uani 1 1 d . . . . .
N14 N 0.48242(10) 0.3056(3) 0.02896(5) 0.0637(5) Uani 1 1 d . . . . .
O15 O 0.65924(8) 0.1917(3) 0.04831(5) 0.0762(5) Uani 1 1 d . . . . .
C16 C 0.79355(9) 0.4053(3) 0.15683(6) 0.0456(5) Uani 1 1 d . . . . .
O1 O 0.96651(9) 0.5989(3) 0.36182(6) 0.0898(6) Uani 1 1 d . . . . .
F F 0.28189(10) 0.5906(4) 0.09948(7) 0.1258(8) Uani 1 1 d . . . . .
C17 C 0.79884(10) 0.3074(3) 0.09191(6) 0.0522(5) Uani 1 1 d . . . . .
H17 H 0.822537 0.278937 0.070545 0.063 Uiso 1 1 calc R U . . .
N18 N 0.47951(12) 0.2566(4) -0.00840(6) 0.0815(7) Uani 1 1 d . . . . .
C19 C 0.91276(13) 0.5638(3) 0.36278(7) 0.0645(6) Uani 1 1 d . . . . .
C1A C 0.89276(10) 0.3891(3) 0.12337(6) 0.0569(6) Uani 1 1 d . . . . .
H1A H 0.905452 0.513618 0.123231 0.068 Uiso 1 1 calc R U . . .
O2 O 0.74976(10) 0.2057(4) 0.02212(6) 0.1067(9) Uani 1 1 d . . . . .
C1B C 0.56881(12) 0.1985(3) 0.01369(7) 0.0641(6) Uani 1 1 d . . . . .
C1C C 0.53799(13) 0.2721(4) 0.04358(7) 0.0681(7) Uani 1 1 d . . . . .
H1C H 0.551873 0.294484 0.068548 0.082 Uiso 1 1 calc R U . . .
C1D C 0.71743(11) 0.2274(3) 0.04947(6) 0.0587(6) Uani 1 1 d . . . . .
C3 C 0.88049(11) 0.5728(4) 0.25962(7) 0.0674(7) Uani 1 1 d . . . . .
H3A H 0.893208 0.638539 0.236875 0.081 Uiso 1 1 calc R U . . .
H3B H 0.899393 0.456827 0.258748 0.081 Uiso 1 1 calc R U . . .
C C 0.88461(14) 0.4996(4) 0.39950(7) 0.0767(8) Uani 1 1 d . . . . .
HA H 0.855450 0.584615 0.408304 0.115 Uiso 1 1 calc R U . . .
HB H 0.915245 0.484801 0.418903 0.115 Uiso 1 1 calc R U . . .
HC H 0.865034 0.387995 0.394896 0.115 Uiso 1 1 calc R U . . .
C1E C 0.43086(12) 0.3818(3) 0.04714(7) 0.0636(6) Uani 1 1 d . . . . .
C2 C 0.81307(12) 0.5564(4) 0.33005(7) 0.0663(6) Uani 1 1 d . . . . .
H2A H 0.792282 0.669511 0.330639 0.080 Uiso 1 1 calc R U . . .
H2B H 0.801026 0.489283 0.352764 0.080 Uiso 1 1 calc R U . . .
N1F N 0.53245(12) 0.1911(4) -0.01755(6) 0.0823(7) Uani 1 1 d . . . . .
C7 C 0.79561(12) 0.4567(4) 0.29407(6) 0.0630(6) Uani 1 1 d . . . . .
H7A H 0.813959 0.339942 0.294502 0.076 Uiso 1 1 calc R U . . .
H7B H 0.752168 0.441557 0.293434 0.076 Uiso 1 1 calc R U . . .
C1G C 0.90047(14) 0.6692(4) 0.29559(7) 0.0761(8) Uani 1 1 d . . . . .
H1GA H 0.944196 0.671579 0.296462 0.091 Uiso 1 1 calc R U . . .
H1GB H 0.886304 0.790771 0.294474 0.091 Uiso 1 1 calc R U . . .
C1H C 0.38425(15) 0.5090(4) 0.10277(8) 0.0753(8) Uani 1 1 d . . . . .
C15 C 0.63241(14) 0.1369(5) 0.01230(8) 0.0761(8) Uani 1 1 d . . . . .
H15A H 0.651760 0.170096 -0.008051 0.091 Uiso 1 1 d R U . . .
C8 C 0.93344(12) 0.2659(4) 0.14421(8) 0.0752(7) Uani 1 1 d . . . . .
H8A H 0.915347 0.165998 0.157553 0.090 Uiso 1 1 calc R U . . .
H8B H 0.968698 0.315680 0.156823 0.090 Uiso 1 1 calc R U . . .
C1I C 0.43500(14) 0.4419(3) 0.08484(7) 0.0676(7) Uani 1 1 d . . . . .
H1I H 0.471563 0.437231 0.098018 0.081 Uiso 1 1 calc R U . . .
C1J C 0.37720(14) 0.3916(4) 0.02731(9) 0.0809(8) Uani 1 1 d . . . . .
H1J H 0.374972 0.350952 0.001898 0.097 Uiso 1 1 calc R U . . .
C1K C 0.32664(15) 0.4616(5) 0.04489(10) 0.0913(9) Uani 1 1 d . . . . .
H1K H 0.290282 0.469620 0.031559 0.110 Uiso 1 1 calc R U . . .
C12 C 0.93197(12) 0.2661(4) 0.10121(8) 0.0791(8) Uani 1 1 d . . . . .
H12A H 0.912954 0.166288 0.088349 0.095 Uiso 1 1 calc R U . . .
H12B H 0.966312 0.315988 0.087618 0.095 Uiso 1 1 calc R U . . .
C1L C 0.33126(15) 0.5187(5) 0.08236(10) 0.0864(9) Uani 1 1 d . . . . .
H15B H 0.6356(15) 0.011(5) 0.0106(9) 0.096(10) Uiso 1 1 d . . . . .

loop_
_atom_site_aniso_label
_atom_site_aniso_U_11
_atom_site_aniso_U_22
_atom_site_aniso_U_33
_atom_site_aniso_U_23
_atom_site_aniso_U_13
_atom_site_aniso_U_12
Cl1 0.1663(9) 0.0999(6) 0.0592(4) -0.0045(4) 0.0082(5) 0.0282(6)
F1 0.0674(9) 0.0955(10) 0.0487(7) -0.0178(7) 0.0075(6) 0.0089(7)
C4 0.0518(11) 0.0438(10) 0.0420(10) 0.0002(8) 0.0000(8) 0.0013(9)
N4 0.0512(10) 0.0551(10) 0.0445(9) -0.0012(8) 0.0048(8) -0.0011(8)
C5 0.0586(13) 0.0508(11) 0.0428(10) -0.0021(9) -0.0013(9) 0.0005(10)
C6 0.0607(13) 0.0471(11) 0.0428(11) 0.0009(9) -0.0022(9) -0.0051(10)
O 0.0520(10) 0.0991(13) 0.0571(9) -0.0184(9) -0.0034(7) -0.0018(9)
N 0.0614(11) 0.0645(11) 0.0392(9) -0.0024(8) -0.0013(8) -0.0115(9)
C9 0.0589(13) 0.0562(12) 0.0419(10) -0.0036(10) 0.0063(9) 0.0021(10)
C10 0.0515(12) 0.0545(12) 0.0449(11) 0.0011(9) -0.0004(9) -0.0045(9)
C11 0.0500(12) 0.0548(12) 0.0477(11) -0.0029(9) 0.0020(9) 0.0006(9)
N12 0.0674(13) 0.0828(14) 0.0437(10) -0.0008(10) -0.0063(9) -0.0088(10)
C13 0.0532(13) 0.0489(11) 0.0476(11) -0.0026(9) -0.0013(9) -0.0014(9)
N14 0.0776(14) 0.0663(12) 0.0472(10) -0.0035(9) -0.0073(10) -0.0063(10)
O15 0.0684(11) 0.1121(15) 0.0480(9) -0.0190(9) -0.0056(8) -0.0100(10)
C16 0.0533(12) 0.0427(10) 0.0408(10) 0.0005(8) 0.0019(8) -0.0008(9)
O1 0.0701(13) 0.1216(17) 0.0779(12) -0.0043(12) -0.0154(10) -0.0051(12)
F 0.0965(14) 0.157(2) 0.1243(17) -0.0177(15) 0.0261(13) 0.0073(14)
C17 0.0597(13) 0.0558(12) 0.0412(10) -0.0030(9) 0.0047(9) 0.0005(10)
N18 0.0857(17) 0.1100(19) 0.0487(12) -0.0114(12) -0.0136(11) -0.0004(14)
C19 0.0719(17) 0.0631(14) 0.0586(14) -0.0103(11) -0.0106(12) 0.0014(12)
C1A 0.0550(13) 0.0654(14) 0.0502(12) -0.0003(11) 0.0078(10) -0.0061(11)
O2 0.0767(13) 0.184(3) 0.0598(11) -0.0486(14) 0.0049(10) -0.0013(14)
C1B 0.0761(17) 0.0687(15) 0.0474(12) -0.0053(11) -0.0096(11) -0.0108(13)
C1C 0.0816(18) 0.0750(16) 0.0477(12) -0.0086(12) -0.0164(12) -0.0007(14)
C1D 0.0650(15) 0.0643(14) 0.0470(12) -0.0071(11) -0.0015(11) 0.0045(11)
C3 0.0633(15) 0.0930(19) 0.0460(12) -0.0035(12) -0.0006(10) -0.0164(13)
C 0.100(2) 0.0777(17) 0.0521(14) 0.0032(13) -0.0160(13) -0.0075(16)
C1E 0.0770(17) 0.0605(14) 0.0534(13) 0.0029(11) -0.0060(12) -0.0073(12)
C2 0.0660(15) 0.0878(18) 0.0452(12) 0.0013(12) -0.0014(10) -0.0012(13)
N1F 0.0839(17) 0.113(2) 0.0501(11) -0.0157(12) -0.0108(11) -0.0007(14)
C7 0.0666(15) 0.0763(16) 0.0461(12) 0.0063(11) -0.0036(10) -0.0140(12)
C1G 0.0776(17) 0.099(2) 0.0523(13) -0.0007(14) -0.0078(12) -0.0266(15)
C1H 0.102(2) 0.0623(15) 0.0618(15) 0.0075(13) 0.0018(15) -0.0021(15)
C15 0.0838(19) 0.093(2) 0.0514(14) -0.0215(14) -0.0116(13) -0.0008(16)
C8 0.0576(15) 0.0905(19) 0.0774(18) 0.0132(15) 0.0024(13) 0.0000(14)
C1I 0.0891(19) 0.0596(14) 0.0541(13) 0.0038(11) -0.0030(13) -0.0032(13)
C1J 0.085(2) 0.087(2) 0.0701(17) -0.0098(15) -0.0091(15) -0.0075(16)
C1K 0.078(2) 0.107(2) 0.089(2) -0.0112(19) -0.0073(17) -0.0050(18)
C12 0.0582(15) 0.104(2) 0.0756(18) -0.0148(16) 0.0110(13) 0.0027(15)
C1L 0.085(2) 0.087(2) 0.088(2) 0.0002(17) 0.0165(17) -0.0033(17)

_geom_special_details            
;
 All esds (except the esd in the dihedral angle between two l.s. planes)
 are estimated using the full covariance matrix.  The cell esds are taken
 into account individually in the estimation of esds in distances, angles
 and torsion angles; correlations between esds in cell parameters are only
 used when they are defined by crystal symmetry.  An approximate (isotropic)
 treatment of cell esds is used for estimating esds involving l.s. planes.
;
loop_
_geom_bond_atom_site_label_1
_geom_bond_atom_site_label_2
_geom_bond_distance
_geom_bond_site_symmetry_2
_geom_bond_publ_flag
Cl1 C1H 1.716(3) . ?
F1 C9 1.359(2) . ?
C4 C11 1.398(3) . ?
C4 C13 1.465(3) . ?
C4 C16 1.402(3) . ?
N4 C16 1.402(3) . ?
N4 C17 1.335(3) . ?
N4 C1A 1.464(3) . ?
C5 C13 1.447(3) . ?
C5 C17 1.365(3) . ?
C5 C1D 1.477(3) . ?
C6 N 1.399(3) . ?
C6 C9 1.411(3) . ?
C6 C10 1.386(3) . ?
O C13 1.238(3) . ?
N C3 1.454(3) . ?
N C7 1.470(3) . ?
C9 C11 1.350(3) . ?
C10 H10 0.9300 . ?
C10 C16 1.399(3) . ?
C11 H11 0.9300 . ?
N12 C19 1.358(3) . ?
N12 C2 1.448(3) . ?
N12 C1G 1.461(3) . ?
N14 N18 1.342(3) . ?
N14 C1C 1.355(3) . ?
N14 C1E 1.425(3) . ?
O15 C1D 1.318(3) . ?
O15 C15 1.438(3) . ?
O1 C19 1.221(3) . ?
F C1L 1.357(4) . ?
C17 H17 0.9300 . ?
N18 N1F 1.312(3) . ?
C19 C 1.492(4) . ?
C1A H1A 0.9800 . ?
C1A C8 1.481(4) . ?
C1A C12 1.484(4) . ?
O2 C1D 1.196(3) . ?
C1B C1C 1.355(4) . ?
C1B N1F 1.347(3) . ?
C1B C15 1.485(4) . ?
C1C H1C 0.9300 . ?
C3 H3A 0.9700 . ?
C3 H3B 0.9700 . ?
C3 C1G 1.505(3) . ?
C HA 0.9600 . ?
C HB 0.9600 . ?
C HC 0.9600 . ?
C1E C1I 1.380(4) . ?
C1E C1J 1.374(4) . ?
C2 H2A 0.9700 . ?
C2 H2B 0.9700 . ?
C2 C7 1.501(3) . ?
C7 H7A 0.9700 . ?
C7 H7B 0.9700 . ?
C1G H1GA 0.9700 . ?
C1G H1GB 0.9700 . ?
C1H C1I 1.380(4) . ?
C1H C1L 1.371(4) . ?
C15 H15A 0.8598 . ?
C15 H15B 0.95(4) . ?
C8 H8A 0.9700 . ?
C8 H8B 0.9700 . ?
C8 C12 1.483(4) . ?
C1I H1I 0.9300 . ?
C1J H1J 0.9300 . ?
C1J C1K 1.379(5) . ?
C1K H1K 0.9300 . ?
C1K C1L 1.366(5) . ?
C12 H12A 0.9700 . ?
C12 H12B 0.9700 . ?

loop_
_geom_angle_atom_site_label_1
_geom_angle_atom_site_label_2
_geom_angle_atom_site_label_3
_geom_angle
_geom_angle_site_symmetry_1
_geom_angle_site_symmetry_3
_geom_angle_publ_flag
C11 C4 C13 119.43(19) . . ?
C11 C4 C16 117.61(19) . . ?
C16 C4 C13 122.96(18) . . ?
C16 N4 C1A 120.35(17) . . ?
C17 N4 C16 119.08(18) . . ?
C17 N4 C1A 120.18(18) . . ?
C13 C5 C1D 125.0(2) . . ?
C17 C5 C13 119.76(19) . . ?
C17 C5 C1D 115.2(2) . . ?
N C6 C9 120.01(19) . . ?
C10 C6 N 123.7(2) . . ?
C10 C6 C9 116.23(19) . . ?
C6 N C3 116.87(18) . . ?
C6 N C7 116.45(18) . . ?
C3 N C7 109.73(19) . . ?
F1 C9 C6 118.76(19) . . ?
C11 C9 F1 118.0(2) . . ?
C11 C9 C6 123.20(19) . . ?
C6 C10 H10 119.3 . . ?
C6 C10 C16 121.4(2) . . ?
C16 C10 H10 119.3 . . ?
C4 C11 H11 119.6 . . ?
C9 C11 C4 120.7(2) . . ?
C9 C11 H11 119.6 . . ?
C19 N12 C2 124.4(2) . . ?
C19 N12 C1G 121.9(2) . . ?
C2 N12 C1G 113.1(2) . . ?
C5 C13 C4 113.85(19) . . ?
O C13 C4 120.95(19) . . ?
O C13 C5 125.2(2) . . ?
N18 N14 C1C 110.5(2) . . ?
N18 N14 C1E 119.7(2) . . ?
C1C N14 C1E 129.9(2) . . ?
C1D O15 C15 119.3(2) . . ?
C4 C16 N4 118.54(18) . . ?
C10 C16 C4 120.77(19) . . ?
C10 C16 N4 120.68(19) . . ?
N4 C17 C5 125.7(2) . . ?
N4 C17 H17 117.1 . . ?
C5 C17 H17 117.1 . . ?
N1F N18 N14 106.9(2) . . ?
N12 C19 C 119.1(2) . . ?
O1 C19 N12 120.8(3) . . ?
O1 C19 C 120.1(2) . . ?
N4 C1A H1A 115.4 . . ?
N4 C1A C8 120.0(2) . . ?
N4 C1A C12 119.5(2) . . ?
C8 C1A H1A 115.4 . . ?
C8 C1A C12 60.04(19) . . ?
C12 C1A H1A 115.4 . . ?
C1C C1B C15 129.1(2) . . ?
N1F C1B C1C 108.9(2) . . ?
N1F C1B C15 122.0(2) . . ?
N14 C1C C1B 104.6(2) . . ?
N14 C1C H1C 127.7 . . ?
C1B C1C H1C 127.7 . . ?
O15 C1D C5 113.2(2) . . ?
O2 C1D C5 124.5(2) . . ?
O2 C1D O15 122.3(2) . . ?
N C3 H3A 109.5 . . ?
N C3 H3B 109.5 . . ?
N C3 C1G 110.7(2) . . ?
H3A C3 H3B 108.1 . . ?
C1G C3 H3A 109.5 . . ?
C1G C3 H3B 109.5 . . ?
C19 C HA 109.5 . . ?
C19 C HB 109.5 . . ?
C19 C HC 109.5 . . ?
HA C HB 109.5 . . ?
HA C HC 109.5 . . ?
HB C HC 109.5 . . ?
C1I C1E N14 119.6(2) . . ?
C1J C1E N14 119.8(2) . . ?
C1J C1E C1I 120.6(3) . . ?
N12 C2 H2A 109.6 . . ?
N12 C2 H2B 109.6 . . ?
N12 C2 C7 110.3(2) . . ?
H2A C2 H2B 108.1 . . ?
C7 C2 H2A 109.6 . . ?
C7 C2 H2B 109.6 . . ?
N18 N1F C1B 109.1(2) . . ?
N C7 C2 110.8(2) . . ?
N C7 H7A 109.5 . . ?
N C7 H7B 109.5 . . ?
C2 C7 H7A 109.5 . . ?
C2 C7 H7B 109.5 . . ?
H7A C7 H7B 108.1 . . ?
N12 C1G C3 112.1(2) . . ?
N12 C1G H1GA 109.2 . . ?
N12 C1G H1GB 109.2 . . ?
C3 C1G H1GA 109.2 . . ?
C3 C1G H1GB 109.2 . . ?
H1GA C1G H1GB 107.9 . . ?
C1I C1H Cl1 120.5(2) . . ?
C1L C1H Cl1 120.2(3) . . ?
C1L C1H C1I 119.2(3) . . ?
O15 C15 C1B 105.9(2) . . ?
O15 C15 H15A 114.5 . . ?
O15 C15 H15B 108(2) . . ?
C1B C15 H15A 114.1 . . ?
C1B C15 H15B 113(2) . . ?
H15A C15 H15B 101.6 . . ?
C1A C8 H8A 117.8 . . ?
C1A C8 H8B 117.8 . . ?
C1A C8 C12 60.07(18) . . ?
H8A C8 H8B 114.9 . . ?
C12 C8 H8A 117.8 . . ?
C12 C8 H8B 117.8 . . ?
C1E C1I C1H 119.2(3) . . ?
C1E C1I H1I 120.4 . . ?
C1H C1I H1I 120.4 . . ?
C1E C1J H1J 119.8 . . ?
C1E C1J C1K 120.4(3) . . ?
C1K C1J H1J 119.8 . . ?
C1J C1K H1K 120.8 . . ?
C1L C1K C1J 118.4(3) . . ?
C1L C1K H1K 120.8 . . ?
C1A C12 H12A 117.8 . . ?
C1A C12 H12B 117.8 . . ?
C8 C12 C1A 59.89(18) . . ?
C8 C12 H12A 117.8 . . ?
C8 C12 H12B 117.8 . . ?
H12A C12 H12B 114.9 . . ?
F C1L C1H 119.3(3) . . ?
F C1L C1K 118.5(3) . . ?
C1K C1L C1H 122.2(3) . . ?

loop_
_geom_torsion_atom_site_label_1
_geom_torsion_atom_site_label_2
_geom_torsion_atom_site_label_3
_geom_torsion_atom_site_label_4
_geom_torsion
_geom_torsion_site_symmetry_1
_geom_torsion_site_symmetry_2
_geom_torsion_site_symmetry_3
_geom_torsion_site_symmetry_4
_geom_torsion_publ_flag
Cl1 C1H C1I C1E 178.6(2) . . . . ?
Cl1 C1H C1L F 2.1(4) . . . . ?
Cl1 C1H C1L C1K -179.4(3) . . . . ?
F1 C9 C11 C4 176.04(19) . . . . ?
N4 C1A C8 C12 108.9(3) . . . . ?
N4 C1A C12 C8 -109.7(3) . . . . ?
C6 N C3 C1G 166.8(2) . . . . ?
C6 N C7 C2 -164.3(2) . . . . ?
C6 C9 C11 C4 -1.7(4) . . . . ?
C6 C10 C16 C4 -0.5(3) . . . . ?
C6 C10 C16 N4 -179.55(19) . . . . ?
N C6 C9 F1 2.9(3) . . . . ?
N C6 C9 C11 -179.4(2) . . . . ?
N C6 C10 C16 -179.3(2) . . . . ?
N C3 C1G N12 53.7(3) . . . . ?
C9 C6 N C3 -172.7(2) . . . . ?
C9 C6 N C7 54.9(3) . . . . ?
C9 C6 C10 C16 -2.2(3) . . . . ?
C10 C6 N C3 4.3(3) . . . . ?
C10 C6 N C7 -128.1(2) . . . . ?
C10 C6 C9 F1 -174.33(19) . . . . ?
C10 C6 C9 C11 3.3(3) . . . . ?
C11 C4 C13 C5 -179.31(19) . . . . ?
C11 C4 C13 O 1.6(3) . . . . ?
C11 C4 C16 N4 -178.67(19) . . . . ?
C11 C4 C16 C10 2.3(3) . . . . ?
N12 C2 C7 N -57.2(3) . . . . ?
C13 C4 C11 C9 179.9(2) . . . . ?
C13 C4 C16 N4 0.2(3) . . . . ?
C13 C4 C16 C10 -178.8(2) . . . . ?
C13 C5 C17 N4 2.6(4) . . . . ?
C13 C5 C1D O15 -10.1(3) . . . . ?
C13 C5 C1D O2 171.2(3) . . . . ?
N14 N18 N1F C1B -0.1(3) . . . . ?
N14 C1E C1I C1H -177.4(2) . . . . ?
N14 C1E C1J C1K 178.6(3) . . . . ?
C16 C4 C11 C9 -1.2(3) . . . . ?
C16 C4 C13 C5 1.8(3) . . . . ?
C16 C4 C13 O -177.3(2) . . . . ?
C16 N4 C17 C5 -0.4(3) . . . . ?
C16 N4 C1A C8 77.3(3) . . . . ?
C16 N4 C1A C12 147.6(2) . . . . ?
C17 N4 C16 C4 -1.0(3) . . . . ?
C17 N4 C16 C10 178.0(2) . . . . ?
C17 N4 C1A C8 -109.9(3) . . . . ?
C17 N4 C1A C12 -39.5(3) . . . . ?
C17 C5 C13 C4 -3.1(3) . . . . ?
C17 C5 C13 O 175.9(2) . . . . ?
C17 C5 C1D O15 171.4(2) . . . . ?
C17 C5 C1D O2 -7.4(4) . . . . ?
N18 N14 C1C C1B -0.7(3) . . . . ?
N18 N14 C1E C1I -176.1(2) . . . . ?
N18 N14 C1E C1J 5.2(4) . . . . ?
C19 N12 C2 C7 -136.4(3) . . . . ?
C19 N12 C1G C3 137.5(3) . . . . ?
C1A N4 C16 C4 171.93(19) . . . . ?
C1A N4 C16 C10 -9.0(3) . . . . ?
C1A N4 C17 C5 -173.4(2) . . . . ?
C1C N14 N18 N1F 0.5(3) . . . . ?
C1C N14 C1E C1I 3.5(4) . . . . ?
C1C N14 C1E C1J -175.2(3) . . . . ?
C1C C1B N1F N18 -0.3(3) . . . . ?
C1C C1B C15 O15 -7.5(4) . . . . ?
C1D C5 C13 C4 178.4(2) . . . . ?
C1D C5 C13 O -2.6(4) . . . . ?
C1D C5 C17 N4 -178.7(2) . . . . ?
C1D O15 C15 C1B -150.5(2) . . . . ?
C3 N C7 C2 60.1(3) . . . . ?
C1E N14 N18 N1F -179.8(2) . . . . ?
C1E N14 C1C C1B 179.7(2) . . . . ?
C1E C1J C1K C1L -0.6(5) . . . . ?
C2 N12 C19 O1 -176.5(3) . . . . ?
C2 N12 C19 C 2.2(4) . . . . ?
C2 N12 C1G C3 -51.7(3) . . . . ?
N1F C1B C1C N14 0.6(3) . . . . ?
N1F C1B C15 O15 170.8(3) . . . . ?
C7 N C3 C1G -57.7(3) . . . . ?
C1G N12 C19 O1 -6.8(4) . . . . ?
C1G N12 C19 C 172.0(3) . . . . ?
C1G N12 C2 C7 53.0(3) . . . . ?
C15 O15 C1D C5 176.6(2) . . . . ?
C15 O15 C1D O2 -4.6(4) . . . . ?
C15 C1B C1C N14 179.0(3) . . . . ?
C15 C1B N1F N18 -178.9(3) . . . . ?
C1I C1E C1J C1K -0.1(5) . . . . ?
C1I C1H C1L F -177.6(3) . . . . ?
C1I C1H C1L C1K 1.0(5) . . . . ?
C1J C1E C1I C1H 1.3(4) . . . . ?
C1J C1K C1L F 178.7(3) . . . . ?
C1J C1K C1L C1H 0.2(5) . . . . ?
C1L C1H C1I C1E -1.7(4) . . . . ?

_smtbx_masks_special_details     ?
loop_
_smtbx_masks_void_nr
_smtbx_masks_void_average_x
_smtbx_masks_void_average_y
_smtbx_masks_void_average_z
_smtbx_masks_void_volume
_smtbx_masks_void_count_electrons
_smtbx_masks_void_content
1 0.000 0.045 0.250 147.2 45.4 ?
2 0.000 -0.045 0.750 147.2 45.0 ?
3 0.500 0.455 0.750 147.2 45.3 ?
4 0.500 0.545 0.250 147.2 45.1 ?

_smtbx_masks_void_probe_radius   1.2
_smtbx_masks_void_truncation_radius 1.2
_shelx_res_file                  
;
TITL CPR-019_auto in Pbcn #60
    cpr-019_auto.res
    created by SHELXL-2018/3 at 17:08:21 on 24-Mar-2023
REM reset to Pbcn #60
CELL 1.54184 22.170037 7.541414 34.486523 90 90 90
ZERR 8 0.000403 0.000119 0.00044 0 0 0
LATT 1
SYMM 0.5-X,0.5-Y,0.5+Z
SYMM 0.5+X,0.5-Y,-Z
SYMM -X,+Y,0.5-Z
SFAC C H Cl F N O
UNIT 224 200 8 16 48 32

L.S. 8
PLAN  10
CONF
BOND
MORE -1
fmap 2
acta
BOND $H
ABIN
REM <olex2.extras>
REM <HklSrc "%.\\CPR-019_auto.hkl">
REM </olex2.extras>

WGHT    0.085300    1.834600
EXTI    0.000192
FVAR       0.23224
CL1   3    0.387290    0.580721    0.149947    11.00000    0.16634    0.09994 =
         0.05925   -0.00452    0.00822    0.02823
F1    4    0.691329    0.553774    0.250268    11.00000    0.06743    0.09545 =
         0.04867   -0.01779    0.00751    0.00887
C4    1    0.730485    0.396608    0.154511    11.00000    0.05185    0.04385 =
         0.04199    0.00024    0.00001    0.00132
N4    5    0.827494    0.359875    0.123984    11.00000    0.05119    0.05507 =
         0.04445   -0.00124    0.00476   -0.00113
C5    1    0.737838    0.292008    0.087718    11.00000    0.05859    0.05080 =
         0.04280   -0.00212   -0.00131    0.00049
C6    1    0.789122    0.499582    0.224090    11.00000    0.06069    0.04706 =
         0.04276    0.00091   -0.00224   -0.00513
O     6    0.642650    0.342134    0.118022    11.00000    0.05195    0.09909 =
         0.05709   -0.01845   -0.00345   -0.00178
N     5    0.815275    0.552379    0.259144    11.00000    0.06142    0.06454 =
         0.03919   -0.00238   -0.00127   -0.01147
C9    1    0.725787    0.496883    0.220141    11.00000    0.05886    0.05622 =
         0.04188   -0.00363    0.00627    0.00213
C10   1    0.822047    0.455509    0.191309    11.00000    0.05151    0.05445 =
         0.04486    0.00106   -0.00043   -0.00451
AFIX  43
H10   2    0.863948    0.459407    0.192259    11.00000   -1.20000
AFIX   0
C11   1    0.697481    0.446031    0.187311    11.00000    0.05001    0.05482 =
         0.04774   -0.00288    0.00199    0.00060
AFIX  43
H11   2    0.655558    0.443861    0.186510    11.00000   -1.20000
AFIX   0
N12   5    0.877621    0.585579    0.330885    11.00000    0.06737    0.08282 =
         0.04365   -0.00079   -0.00633   -0.00875
C13   1    0.698434    0.341657    0.119345    11.00000    0.05323    0.04888 =
         0.04765   -0.00264   -0.00134   -0.00145
N14   5    0.482419    0.305574    0.028958    11.00000    0.07759    0.06626 =
         0.04719   -0.00347   -0.00730   -0.00635
O15   6    0.659239    0.191727    0.048311    11.00000    0.06839    0.11211 =
         0.04795   -0.01899   -0.00557   -0.00996
C16   1    0.793545    0.405289    0.156829    11.00000    0.05325    0.04273 =
         0.04079    0.00046    0.00190   -0.00083
O1    6    0.966514    0.598915    0.361819    11.00000    0.07005    0.12160 =
         0.07786   -0.00431   -0.01539   -0.00508
F     4    0.281886    0.590630    0.099477    11.00000    0.09646    0.15665 =
         0.12435   -0.01766    0.02613    0.00733
C17   1    0.798845    0.307443    0.091908    11.00000    0.05974    0.05575 =
         0.04123   -0.00303    0.00466    0.00049
AFIX  43
H17   2    0.822537    0.278937    0.070545    11.00000   -1.20000
AFIX   0
N18   5    0.479509    0.256628   -0.008398    11.00000    0.08567    0.11005 =
         0.04865   -0.01137   -0.01356   -0.00043
C19   1    0.912759    0.563779    0.362784    11.00000    0.07191    0.06309 =
         0.05862   -0.01028   -0.01061    0.00142
C1A   1    0.892757    0.389144    0.123369    11.00000    0.05501    0.06541 =
         0.05023   -0.00028    0.00780   -0.00608
AFIX  13
H1A   2    0.905452    0.513618    0.123231    11.00000   -1.20000
AFIX   0
O2    6    0.749757    0.205713    0.022117    11.00000    0.07668    0.18350 =
         0.05981   -0.04861    0.00492   -0.00132
C1B   1    0.568813    0.198542    0.013693    11.00000    0.07615    0.06870 =
         0.04739   -0.00531   -0.00962   -0.01076
C1C   1    0.537987    0.272054    0.043579    11.00000    0.08165    0.07495 =
         0.04771   -0.00858   -0.01637   -0.00066
AFIX  43
H1C   2    0.551873    0.294484    0.068548    11.00000   -1.20000
AFIX   0
C1D   1    0.717429    0.227394    0.049471    11.00000    0.06497    0.06429 =
         0.04697   -0.00709   -0.00150    0.00449
C3    1    0.880490    0.572758    0.259620    11.00000    0.06327    0.09302 =
         0.04596   -0.00348   -0.00062   -0.01637
AFIX  23
H3A   2    0.893208    0.638539    0.236875    11.00000   -1.20000
H3B   2    0.899393    0.456827    0.258748    11.00000   -1.20000
AFIX   0
C     1    0.884612    0.499572    0.399495    11.00000    0.10029    0.07774 =
         0.05207    0.00316   -0.01605   -0.00751
AFIX 137
HA    2    0.855450    0.584615    0.408304    11.00000   -1.50000
HB    2    0.915245    0.484801    0.418903    11.00000   -1.50000
HC    2    0.865034    0.387995    0.394896    11.00000   -1.50000
AFIX   0
C1E   1    0.430862    0.381767    0.047144    11.00000    0.07698    0.06054 =
         0.05341    0.00287   -0.00601   -0.00726
C2    1    0.813069    0.556365    0.330049    11.00000    0.06595    0.08782 =
         0.04524    0.00128   -0.00144   -0.00116
AFIX  23
H2A   2    0.792282    0.669511    0.330639    11.00000   -1.20000
H2B   2    0.801026    0.489283    0.352764    11.00000   -1.20000
AFIX   0
N1F   5    0.532450    0.191093   -0.017548    11.00000    0.08389    0.11283 =
         0.05015   -0.01569   -0.01083   -0.00072
C7    1    0.795605    0.456684    0.294072    11.00000    0.06655    0.07626 =
         0.04612    0.00631   -0.00356   -0.01396
AFIX  23
H7A   2    0.813959    0.339942    0.294502    11.00000   -1.20000
H7B   2    0.752168    0.441557    0.293434    11.00000   -1.20000
AFIX   0
C1G   1    0.900472    0.669186    0.295592    11.00000    0.07755    0.09853 =
         0.05230   -0.00069   -0.00785   -0.02661
AFIX  23
H1GA  2    0.944196    0.671579    0.296462    11.00000   -1.20000
H1GB  2    0.886304    0.790771    0.294474    11.00000   -1.20000
AFIX   0
C1H   1    0.384245    0.508991    0.102766    11.00000    0.10182    0.06229 =
         0.06177    0.00746    0.00178   -0.00206
C15   1    0.632410    0.136876    0.012299    11.00000    0.08377    0.09301 =
         0.05139   -0.02152   -0.01156   -0.00081
AFIX   3
H15A  2    0.651760    0.170096   -0.008051    11.00000   -1.20000
AFIX   0
C8    1    0.933442    0.265945    0.144207    11.00000    0.05758    0.09051 =
         0.07741    0.01315    0.00241   -0.00002
AFIX  23
H8A   2    0.915347    0.165998    0.157553    11.00000   -1.20000
H8B   2    0.968698    0.315680    0.156823    11.00000   -1.20000
AFIX   0
C1I   1    0.434996    0.441886    0.084843    11.00000    0.08908    0.05962 =
         0.05407    0.00379   -0.00304   -0.00321
AFIX  43
H1I   2    0.471563    0.437231    0.098018    11.00000   -1.20000
AFIX   0
C1J   1    0.377203    0.391640    0.027314    11.00000    0.08521    0.08745 =
         0.07012   -0.00982   -0.00907   -0.00746
AFIX  43
H1J   2    0.374972    0.350952    0.001898    11.00000   -1.20000
AFIX   0
C1K   1    0.326640    0.461553    0.044894    11.00000    0.07791    0.10703 =
         0.08905   -0.01115   -0.00733   -0.00504
AFIX  43
H1K   2    0.290282    0.469620    0.031559    11.00000   -1.20000
AFIX   0
C12   1    0.931973    0.266084    0.101209    11.00000    0.05824    0.10360 =
         0.07556   -0.01482    0.01099    0.00266
AFIX  23
H12A  2    0.912954    0.166288    0.088349    11.00000   -1.20000
H12B  2    0.966312    0.315988    0.087618    11.00000   -1.20000
AFIX   0
C1L   1    0.331256    0.518661    0.082364    11.00000    0.08452    0.08659 =
         0.08813    0.00017    0.01653   -0.00331
H15B  2    0.635603    0.011380    0.010550    11.00000    0.09580
HKLF 4


REM  CPR-019_auto in Pbcn #60
REM wR2 = 0.1619, GooF = S = 1.063, Restrained GooF = 1.063 for all data
REM R1 = 0.0539 for 4259 Fo > 4sig(Fo) and 0.0650 for all 5236 data
REM 376 parameters refined using 0 restraints

END

WGHT      0.0853      1.8340

REM Highest difference peak  0.232,  deepest hole -0.444,  1-sigma level  0.041
Q1    1   1.0008  0.6969  0.3457  11.00000  0.05    0.23
Q2    1   0.2650  0.5480  0.0595  11.00000  0.05    0.23
Q3    1   0.7336  0.2855  0.0241  11.00000  0.05    0.19
Q4    1   0.7192  0.4041  0.1381  11.00000  0.05    0.18
Q5    1   0.7213  0.3400  0.0983  11.00000  0.05    0.18
Q6    1   0.8038  0.5158  0.2416  11.00000  0.05    0.18
Q7    1   0.7606  0.4315  0.1538  11.00000  0.05    0.18
Q8    1   0.7286  0.2478  0.0768  11.00000  0.05    0.18
Q9    1   0.7632  0.4606  0.2254  11.00000  0.05    0.17
Q10   1   0.8078  0.4463  0.1730  11.00000  0.05    0.17
;
_shelx_res_checksum              90023
_shelx_hkl_file                  
;
   0   0  -2    2.97    0.25
   0   0   3    0.07    0.18
   0   0  -3   -0.16    0.25
   0   0   4  396.86   14.67
   0   0  -4  395.74   14.74
   0   0   5    0.81    0.38
   0   0  -5    1.03    0.55
   0   0   6  135.28    5.16
   0   0  -6  132.70    5.28
   0   0   7    0.46    0.49
   0   0  -7    1.46    0.69
   0   0   8 5032.18  184.73
   0   0  -8 5051.53  184.88
   0   0   9    0.38    0.53
   0   0  -9    0.13    0.78
   0   0  10  421.32   16.00
   0   0 -10  433.72   16.22
   0   0 -11   -0.58    0.71
   0   0  11    0.26    0.55
   0   0 -11    0.80    0.81
   0   0 -12  275.66   11.12
   0   0 -12  293.08   11.17
   0   0 -13    0.88    0.85
   0   0 -13   -0.60    0.74
   0   0 -14  921.73   35.07
   0   0 -14  950.32   35.00
   0   0 -14  929.81   35.11
   0   0 -15    0.42    0.78
   0   0 -15    1.29    0.92
   0   0 -15    0.60    0.77
   0   0 -16  612.95   23.88
   0   0 -16  612.76   23.77
   0   0 -16  630.22   23.11
   0   0 -17    0.50    0.82
   0   0 -17    1.11    1.03
   0   0 -17    0.04    0.52
   0   0 -18  386.39   14.89
   0   0 -18  364.37   14.94
   0   0 -19   -0.49    1.11
   0   0 -19    0.73    0.93
   0   0 -20  831.58   31.29
   0   0 -20  805.67   31.38
   0   0 -21    0.34    0.56
   0   0 -21   -0.67    0.97
   0   0 -22   10.93    0.91
   0   0 -22    8.65    1.44
   0   0 -22   10.84    0.85
   0   0 -23    0.78    0.62
   0   0 -23   -0.19    1.17
   0   0 -23    0.24    0.58
   0   0 -24   42.68    2.06
   0   0 -24   42.16    2.11
   0   0 -24   46.24    2.13
   0   0 -25    0.98    0.66
   0   0 -25    0.43    1.23
   0   0 -25   -0.69    0.72
   0   0 -25    0.06    0.71
   0   0 -26   40.43    2.18
   0   0 -26   49.33    2.28
   0   0 -26   46.73    2.17
   0   0 -26   42.90    3.18
   0   0 -26   43.11    2.14
   0   0 -26   46.81    2.17
   0   0 -26   45.01    2.26
   0   0 -27    0.14    0.78
   0   0 -27   -0.82    0.69
   0   0 -27    0.76    0.81
   0   0 -27   -1.43    1.43
   0   0 -27   -0.36    0.71
   0   0 -27   -0.82    0.64
   0   0 -27    0.56    0.84
   0   0 -28  115.10    5.20
   0   0 -28  125.36    5.14
   0   0 -28  127.78    5.26
   0   0 -28  131.28    6.57
   0   0 -28  127.79    5.15
   0   0 -28  133.31    5.16
   0   0 -28  125.38    5.26
   0   0 -29    0.80    0.85
   0   0 -29    0.06    0.71
   0   0 -29    0.22    0.84
   0   0 -29    0.51    1.50
   0   0 -29    1.41    0.83
   0   0 -29    1.64    0.73
   0   0 -29    0.91    0.89
   0   0 -30  372.18   14.40
   0   0 -30  368.72   14.29
   0   0 -30  371.92   14.30
   0   0 -30  377.28   14.42
   0   0 -30  393.01   14.42
   0   0 -31    0.45    0.70
   0   0 -31    0.66    0.66
   0   0 -31   -0.16    0.82
   0   0 -31    0.23    0.83
   0   0 -32    0.26    0.68
   0   0 -32   -0.13    0.66
   0   0 -32   -0.55    0.87
   0   0 -32   -0.68    0.86
   0   0 -33    1.09    0.67
   0   0 -33   -0.59    0.63
   0   0 -33   -0.47    0.84
   0   0 -33    1.34    0.84
   0   0 -34    3.65    0.72
   0   0 -34    2.36    0.72
   0   0 -34    4.44    0.95
   0   0 -34    2.68    0.84
   0   0 -35    0.49    0.61
   0   0 -35    0.43    0.64
   0   0 -35   -0.07    0.79
   0   0 -35   -0.07    0.78
   0   0 -36   29.47    1.57
   0   0 -36   26.43    1.54
   0   0 -36   29.45    1.73
   0   0 -36   30.78    1.72
   0   0 -37    0.05    0.58
   0   0 -37   -0.72    0.61
   0   0 -37    0.66    0.78
   0   0 -37    0.87    0.69
   0   0 -38   26.23    1.40
   0   0 -38   25.43    1.52
   0   0 -38   24.88    1.40
   0   0 -39    0.99    0.65
   0   0 -40   31.28    1.60
   0   0 -41    0.75    0.54
   0   1   0    0.06    0.35
   0   1   0    0.90    0.45
   0   1   1    1.40    0.43
   0   1  -1    1.28    0.32
   0   1  -1    1.03    0.46
   0   1   2    1.56    0.44
   0   1  -2    1.31    0.25
   0   1  -2    1.67    0.28
   0  -1  -2    1.72    0.32
   0   1  -2    1.63    0.31
   0  -1  -2    1.67    0.33
   0   1  -2    1.97    0.32
   0  -1  -3    3.57    0.43
   0   1  -3    2.73    0.40
   0   1   3    2.72    0.55
   0   1  -3    3.41    0.53
   0   1  -3    3.20    0.45
   0  -1  -3    2.68    0.43
   0   1  -4    0.67    0.45
   0  -1  -4    0.11    0.43
   0   1   4    0.12    0.53
   0   1  -4    0.55    0.48
   0   1  -4    0.66    0.48
   0  -1  -4    0.63    0.49
   0  -1  -5    3.71    0.60
   0   1  -5    2.15    0.56
   0   1   5    2.45    0.64
   0   1  -5    2.89    0.60
   0  -1  -5    3.40    0.61
   0   1  -5    2.88    0.56
   0  -1  -6   -0.48    0.60
   0   1  -6    0.55    0.59
   0   1   6    0.40    0.61
   0   1  -6    0.12    0.60
   0   1  -6    0.28    0.56
   0  -1  -6    0.88    0.64
   0   1  -7    1.45    0.63
   0  -1  -7    0.46    0.66
   0   1   7    1.25    0.64
   0   1  -7   -0.10    0.59
   0  -1  -7    0.49    0.69
   0   1  -7   -0.05    0.67
   0   1  -8    1.21    0.75
   0  -1  -8    1.82    0.75
   0   1   8    1.97    0.75
   0   1  -8    1.35    0.74
   0   1  -8    1.80    0.70
   0  -1  -8    1.25    0.73
   0   1  -8    2.24    0.72
   0   1  -9    0.92    0.74
   0  -1  -9   -0.13    0.72
   0   1   9   -0.72    0.74
   0   1  -9    0.64    0.73
   0  -1  -9    0.65    0.77
   0   1  -9    0.26    0.80
   0   1 -10    0.07    0.74
   0  -1 -10    0.75    0.81
   0   1  10   -0.07    0.72
   0  -1 -10    0.44    0.77
   0   1 -10   -0.28    0.67
   0   1 -10   -0.50    0.79
   0   1 -11    0.08    0.73
   0  -1 -11    1.34    0.82
   0   1  11    1.53    0.80
   0   1 -11   -0.32    0.75
   0  -1 -11   -0.57    0.84
   0   1 -11    0.31    0.70
   0  -1 -12   -0.09    0.78
   0   1 -12    0.28    0.76
   0   1  12    0.66    0.66
   0  -1 -12    0.63    0.79
   0   1 -12    0.77    0.70
   0   1 -12   -0.45    0.85
   0   1 -13    0.40    0.83
   0  -1 -13    1.53    0.84
   0   1  13    1.06    0.80
   0  -1 -13    0.89    0.82
   0   1 -13    0.65    0.76
   0   1 -13    1.08    0.91
   0   1  14    2.26    0.77
   0   1 -14    1.62    0.89
   0   1 -14    2.64    0.85
   0  -1 -14    1.95    0.89
   0   1 -15    0.22    0.81
   0  -1 -15   -0.35    0.88
   0   1 -15    0.95    0.93
   0   1 -16    0.12    0.86
   0   1 -16    1.03    0.95
   0  -1 -16   -0.39    1.01
   0   1 -16    0.65    0.47
   0   1 -16    0.36    0.54
   0   1 -16    0.33    0.43
   0  -1 -17    0.84    0.99
   0   1 -17   -1.26    1.04
   0   1 -17   -1.29    0.88
   0   1 -17    0.16    0.46
   0   1 -17    0.06    0.45
   0   1 -18    2.51    1.04
   0   1 -18    2.57    1.17
   0  -1 -18    3.76    1.18
   0   1 -18    2.59    0.54
   0   1 -18    2.02    0.51
   0   1 -19    0.45    0.96
   0   1 -19   -0.33    1.07
   0  -1 -19   -0.49    1.05
   0   1 -19   -0.04    0.50
   0   1 -19    0.52    0.53
   0   1 -20    1.05    1.08
   0   1 -20    0.97    1.04
   0   1 -20    0.24    0.51
   0   1 -20    1.03    0.52
   0   1 -21    1.13    0.62
   0   1 -21    0.09    0.53
   0   1 -21    1.21    0.97
   0   1 -21    0.05    0.57
   0   1 -21    0.86    0.54
   0   1 -21    0.31    0.59
   0   1 -22    0.53    0.60
   0   1 -22    0.05    0.62
   0   1 -22   -0.23    0.56
   0   1 -22    0.18    1.02
   0  -1 -22   -0.18    1.01
   0   1 -22   -0.15    0.58
   0   1 -22    0.37    0.55
   0   1 -22    0.66    0.63
   0   1 -23    0.45    0.68
   0   1 -23    0.99    0.65
   0   1 -23    0.29    0.60
   0  -1 -23    0.96    0.64
   0  -1 -23    0.98    1.13
   0   1 -23    0.05    0.63
   0   1 -23    1.32    0.60
   0   1 -23    0.06    0.68
   0   1 -24    0.48    0.68
   0  -1 -24    0.36    0.68
   0   1 -24    0.26    0.61
   0  -1 -24   -0.21    1.08
   0   1 -24    0.71    0.66
   0   1 -24   -0.36    0.58
   0   1 -24    0.31    0.69
   0   1 -25    1.20    0.75
   0  -1 -25   -0.06    0.68
   0  -1 -25   -0.25    0.73
   0   1 -25   -0.05    0.62
   0  -1 -25    1.10    1.17
   0   1 -25    0.46    0.65
   0   1 -25   -0.11    0.60
   0   1 -25   -0.33    0.74
   0  -1 -26   -0.57    0.79
   0   1 -26    1.06    0.76
   0  -1 -26    0.80    0.80
   0   1 -26    0.91    0.68
   0  -1 -26    1.39    1.23
   0   1 -26    0.18    0.70
   0   1 -26    0.40    0.64
   0   1 -26   -0.21    0.81
   0   1 -27    0.34    0.78
   0  -1 -27    0.79    0.77
   0  -1 -27    0.77    0.82
   0   1 -27    0.06    0.67
   0  -1 -27    0.49    1.27
   0   1 -27   -0.82    0.76
   0   1 -27   -0.18    0.65
   0   1 -27   -0.07    0.81
   0  -1 -28    1.50    0.83
   0   1 -28    0.72    0.80
   0  -1 -28    0.22    0.85
   0   1 -28   -0.43    0.77
   0  -1 -28   -1.01    1.57
   0   1 -28    0.26    0.76
   0   1 -28    0.37    0.69
   0   1 -28    0.75    0.91
   0   1 -29   -0.07    0.80
   0  -1 -29    0.35    0.84
   0   1 -29   -0.27    0.74
   0   1 -29   -0.25    0.72
   0  -1 -29   -0.67    0.85
   0   1 -29   -0.45    0.67
   0   1 -29   -1.32    0.94
   0   1 -30   -0.07    0.85
   0  -1 -30    0.86    0.83
   0   1 -30    0.20    0.73
   0   1 -30    0.06    0.67
   0  -1 -30   -0.53    0.84
   0   1 -30    0.73    0.68
   0   1 -30    0.40    0.90
   0  -1 -31   -0.14    0.75
   0   1 -31   -0.30    0.87
   0   1 -31   -0.14    0.78
   0  -1 -31    0.32    0.69
   0  -1 -31    0.54    0.80
   0   1 -31    0.20    0.68
   0   1 -31    0.07    0.64
   0  -1 -31    1.50    0.71
   0   1 -31    1.04    0.88
   0  -1 -31    0.47    0.86
   0  -1 -32    0.64    0.82
   0   1 -32    1.20    0.82
   0   1 -32    0.89    0.79
   0  -1 -32    0.77    0.87
   0  -1 -32    0.65    0.64
   0   1 -32    0.79    0.69
   0   1 -32   -0.20    0.66
   0  -1 -32    0.26    0.65
   0   1 -32   -0.96    0.85
   0  -1 -32    1.71    0.89
   0  -1 -33   -0.63    0.83
   0   1 -33   -0.74    0.85
   0   1 -33    0.13    0.74
   0   1 -33    0.46    0.64
   0  -1 -33   -0.51    0.61
   0  -1 -33    1.21    0.73
   0  -1 -33    0.15    0.84
   0   1 -33   -0.39    0.65
   0   1 -33    0.40    0.83
   0  -1 -33    0.77    0.88
   0  -1 -34   -0.07    0.81
   0  -1 -34    0.06    0.65
   0   1 -34   -0.06    0.67
   0  -1 -34    1.19    0.65
   0   1 -34    1.70    0.70
   0  -1 -34    1.27    0.85
   0   1 -34    0.08    0.85
   0  -1 -34    0.89    0.72
   0   1 -34    1.01    0.84
   0  -1 -35   -0.06    0.61
   0  -1 -35    0.30    0.59
   0   1 -35    0.25    0.62
   0  -1 -35   -0.14    0.81
   0   1 -35   -1.12    0.79
   0  -1 -35   -0.13    0.72
   0   1 -35    1.72    0.82
   0  -1 -36    0.17    0.61
   0  -1 -36    1.19    0.63
   0  -1 -36    0.88    0.79
   0   1 -36    0.92    0.83
   0   1 -36    0.26    0.75
   0  -1 -36   -0.37    0.69
   0  -1 -37   -0.26    0.58
   0  -1 -37    0.16    0.57
   0   1 -37   -0.66    0.76
   0  -1 -37   -0.83    0.72
   0  -1 -37   -0.17    0.65
   0  -1 -38   -0.53    0.53
   0  -1 -38   -0.39    0.56
   0   1 -38    1.20    0.72
   0  -1 -38   -0.06    0.64
   0  -1 -39    0.78    0.51
   0  -1 -39    0.11    0.63
   0   1 -39    0.11    0.63
   0  -1 -39    0.18    0.48
   0  -1 -40   -0.23    0.57
   0   1 -40    0.28    0.58
   0  -1 -41    1.19    0.53
   0   1 -41    0.28    0.49
   0   2   0 1041.27   38.40
   0   2   0 1032.32   38.26
   0   2   1   69.83    2.96
   0   2  -1   73.96    2.99
   0   2   1   62.22    2.82
   0   2  -1   62.39    2.73
   0   2  -2 9842.66  361.84
   0   2   2 9999.00  361.79
   0   2  -2 9820.43  361.60
   0   2   3 2350.65   86.49
   0   2  -4  309.52   11.75
   0   2   4  303.17   11.73
   0   2  -5  126.34    5.25
   0   2  -5  120.39    5.27
   0   2  -5  133.09    5.40
   0   2   5  133.40    5.29
   0   2  -6 1246.91   46.79
   0   2  -6 1256.13   46.84
   0   2  -6 1281.77   46.94
   0   2   6 1269.01   46.82
   0   2  -7   69.90    3.10
   0   2  -7   66.54    3.09
   0   2  -7   65.50    3.19
   0   2   7   64.21    3.10
   0   2  -8   12.07    1.10
   0   2  -8    9.12    1.02
   0   2  -8    9.03    1.07
   0   2   8   12.29    1.18
   0   2  -9  620.71   23.46
   0   2  -9  611.29   23.47
   0   2  -9  630.42   23.62
   0   2   9  625.73   23.53
   0   2 -10  195.44    8.26
   0   2 -10  205.12    8.27
   0   2 -10  208.11    8.42
   0   2  10  213.12    8.34
   0   2 -11 1867.83   69.84
   0   2 -11 1845.27   69.80
   0   2 -11 1902.78   69.99
   0   2  11 1933.65   69.88
   0   2 -12  404.50   15.87
   0   2  12  412.45   15.94
   0   2 -12  415.66   16.09
   0   2  13  103.26    4.74
   0   2 -14    1.41    0.47
   0   2 -14    0.95    0.48
   0   2 -15  155.55    6.02
   0   2 -15  157.63    6.01
   0   2  15  155.90    6.80
   0   2 -16    7.15    0.67
   0   2 -16    7.24    0.67
   0   2 -17   39.61    1.82
   0   2 -17   40.47    1.82
   0   2 -18   56.22    2.41
   0   2 -18   55.24    2.39
   0   2 -19  205.86    7.77
   0   2 -19  212.37    7.78
   0  -2 -19  196.39    7.80
   0   2 -19  196.40    7.79
   0  -2 -19  204.33    7.80
   0   2 -19  196.98    7.83
   0   2 -20   88.21    3.64
   0  -2 -20   90.91    3.71
   0   2 -20   89.19    3.68
   0   2 -20   95.09    3.70
   0   2 -20   83.02    3.63
   0   2 -20   86.89    3.72
   0   2 -21  255.06    9.96
   0   2 -21  260.20   10.00
   0  -2 -21  272.36   10.04
   0   2 -21  265.18   10.00
   0   2 -21  258.91   10.00
   0   2 -21  264.27    9.98
   0   2 -21  253.82   10.04
   0   2 -22    8.73    0.87
   0   2 -22   14.63    1.03
   0  -2 -22   12.76    1.02
   0   2 -22   13.23    1.00
   0   2 -22    8.21    0.87
   0   2 -22    9.81    1.04
   0   2 -23  231.21    8.80
   0   2 -23  222.32    8.81
   0  -2 -23  217.81    8.82
   0   2 -23  216.32    8.81
   0   2 -23  246.24    8.83
   0   2 -23  234.95    8.91
   0   2 -24   18.44    1.26
   0   2 -24   21.00    1.37
   0  -2 -24   20.43    1.35
   0   2 -24   23.27    1.40
   0   2 -24   20.48    1.31
   0   2 -24   20.53    1.41
   0   2 -25   55.20    2.44
   0   2 -25   50.05    2.46
   0   2 -25   50.25    2.45
   0   2 -25   47.28    3.76
   0   2 -25   52.02    2.42
   0   2 -25   52.41    2.56
   0  -2 -26   14.73    2.11
   0   2 -26   18.61    2.45
   0   2 -26   17.38    1.20
   0   2 -26   13.13    1.24
   0   2 -26   18.06    1.27
   0   2 -26   18.19    1.23
   0   2 -26   14.76    1.32
   0  -2 -27  256.73   11.67
   0   2 -27  267.38   10.30
   0   2 -27  274.29   10.30
   0  -2 -27  262.91   10.33
   0   2 -27  266.40   10.25
   0   2 -27  247.60   12.00
   0   2 -27  278.06   10.29
   0   2 -27  249.36   10.35
   0   2 -28  108.00    4.37
   0   2 -28  102.90    4.33
   0  -2 -28   97.48    4.36
   0   2 -28   99.73    4.29
   0   2 -28  100.36    4.43
   0   2 -29   42.35    2.18
   0   2 -29   38.90    2.13
   0   2 -29   41.14    2.10
   0   2 -29   40.97    2.26
   0  -2 -29   41.89    2.21
   0   2 -30    9.99    1.12
   0   2 -30   10.64    1.21
   0  -2 -30   10.53    1.11
   0   2 -31  148.63    6.12
   0   2 -31  145.75    6.20
   0  -2 -31  157.09    6.18
   0   2 -32   54.04    2.53
   0   2 -32   48.45    2.58
   0  -2 -32   51.14    2.57
   0   2 -33   20.08    1.40
   0  -2 -33   17.01    1.38
   0   2 -33   20.37    1.48
   0  -2 -34   17.22    1.30
   0  -2 -34   16.36    1.15
   0  -2 -34   16.60    1.15
   0   2 -34   14.96    1.32
   0  -2 -34   14.66    1.26
   0  -2 -35   14.75    1.09
   0  -2 -35   13.75    1.18
   0  -2 -35   16.47    1.11
   0  -2 -35   13.37    1.19
   0   2 -35   14.12    1.25
   0  -2 -36   19.86    1.31
   0  -2 -36   20.87    1.21
   0  -2 -36   18.15    1.18
   0   2 -36   18.55    1.33
   0  -2 -36   17.66    1.29
   0  -2 -37    4.43    0.65
   0  -2 -37    5.46    0.85
   0   2 -37    5.30    0.86
   0  -2 -37    4.73    0.69
   0  -2 -38    3.26    0.59
   0   2  38    3.77    0.67
   0  -2 -38    3.80    0.60
   0  -2 -38    2.66    0.70
   0   2 -38    3.00    0.69
   0   2  39    1.40    0.53
   0  -2 -39    1.60    0.62
   0   2 -39    0.49    0.62
   0   2  40    1.68    0.48
   0   2 -40    0.80    0.54
   0  -2 -40    1.96    0.55
   0   3   0   -0.09    0.74
   0   3   1    1.58    0.78
   0   3  -1    3.19    0.87
   0   3   2   -0.37    0.66
   0   3  -2    0.10    0.71
   0   3   2    0.38    0.70
   0   3  -3   -0.22    0.71
   0   3   3   -0.29    0.73
   0   3   3   -0.41    0.74
   0   3  -4    0.20    0.74
   0   3  -4   -0.33    0.76
   0   3   4    0.61    0.73
   0   3  -5   -0.45    0.80
   0   3  -5   -0.10    0.72
   0   3   5    0.19    0.67
   0   3  -6   -0.12    0.72
   0   3  -6    0.11    0.73
   0   3   6    0.20    0.81
   0   3  -7    1.79    0.78
   0   3  -7    1.09    0.80
   0   3  -7    0.27    0.88
   0   3   7    0.64    0.87
   0   3  -8   -0.12    0.79
   0   3   8    0.11    0.80
   0   3  -8   -0.56    0.94
   0   3   9    0.12    0.89
   0   3  -9    0.76    0.84
   0   3  -9    0.12    0.77
   0   3  -9   -0.03    0.41
   0   3   9    0.66    0.48
   0   3  -9   -0.58    0.87
   0   3 -10    0.39    0.87
   0   3 -10    0.13    0.84
   0   3  10    0.34    0.45
   0   3 -10    0.91    1.02
   0   3  10    0.25    0.85
   0   3 -11    0.82    0.86
   0   3 -11   -0.53    0.80
   0   3  11    0.10    0.42
   0   3 -11   -0.16    1.01
   0   3  11   -0.13    0.94
   0   3 -12   -0.56    0.83
   0   3 -12   -0.43    0.84
   0   3  12    0.23    0.44
   0   3 -12    0.83    1.03
   0   3  12    0.14    0.99
   0   3 -13   -0.18    1.06
   0   3 -13    1.02    0.92
   0   3 -13    0.30    0.93
   0   3  13    0.77    0.47
   0   3 -14    0.92    1.05
   0   3 -14    0.77    0.98
   0   3 -15   -0.19    1.08
   0   3 -16    0.41    1.20
   0   3  16   -0.05    0.66
   0  -3 -16    0.44    0.61
   0  -3 -16    0.65    0.60
   0   3 -16   -0.32    0.67
   0   3 -16   -0.13    0.50
   0   3 -17    1.30    1.18
   0   3  17   -0.10    0.63
   0  -3 -17    0.66    0.65
   0  -3 -17    0.73    0.59
   0   3 -17   -0.19    0.55
   0   3 -17    0.06    0.66
   0   3 -18    1.82    1.35
   0   3  18    0.26    0.62
   0  -3 -18   -0.05    0.65
   0  -3 -18   -0.26    0.59
   0   3 -18    0.64    0.69
   0   3 -19    0.72    1.35
   0   3  19   -0.39    0.68
   0  -3 -19    0.78    0.69
   0  -3 -19    1.02    0.63
   0   3 -19    2.21    0.76
   0   3 -20    2.01    1.40
   0   3  20   -0.29    0.72
   0  -3 -20    0.73    0.67
   0   3 -20   -0.06    0.75
   0  -3 -20    0.29    0.69
   0  -3 -21    1.40    0.71
   0   3 -21   -0.40    0.78
   0   3 -21   -0.26    1.47
   0  -3 -22    0.44    0.76
   0   3 -22    0.07    0.77
   0  -3 -23   -0.53    0.80
   0   3 -23    1.98    0.87
   0   3 -23    1.15    1.65
   0  -3 -24    0.75    0.76
   0   3 -24   -0.08    0.84
   0   3 -24    0.60    1.61
   0  -3 -25    1.18    0.89
   0   3 -25    0.93    1.92
   0   3 -25    0.08    0.87
   0   3 -26    0.08    0.89
   0   3 -27   -1.15    0.90
   0   3 -28   -0.33    0.90
   0  -3 -29   -0.08    0.85
   0   3 -29   -0.17    0.95
   0  -3 -30   -0.45    0.81
   0   3 -30    0.16    0.92
   0  -3 -31   -0.37    0.77
   0   3 -31   -0.08    0.92
   0  -3 -32    0.43    0.79
   0   3 -32   -1.33    0.89
   0  -3 -33    1.45    0.78
   0   3 -33    0.45    0.83
   0  -3 -34   -0.33    0.74
   0   3 -34    0.21    0.79
   0  -3 -35   -0.15    0.58
   0  -3 -35   -0.67    0.71
   0  -3 -35   -0.25    0.76
   0   3 -35   -0.85    0.77
   0  -3 -35    0.21    0.56
   0  -3 -36   -0.24    0.50
   0  -3 -36    0.06    0.67
   0   3 -36   -0.06    0.71
   0  -3 -36    0.45    0.67
   0   3  36    0.71    0.61
   0  -3 -36    0.29    0.53
   0  -3 -37    0.10    0.62
   0  -3 -37    0.61    0.62
   0   3 -37    0.05    0.65
   0   3  37    0.41    0.57
   0   3 -38   -0.33    0.57
   0  -3 -38   -0.13    0.57
   0   3  38    0.08    0.50
   0  -3 -39   -0.04    0.49
   0   3 -39    0.16    0.53
   0   3  39   -1.27    0.47
   0   4   0    4.65    1.18
   0   4   0   11.16    0.75
   0   4   1  685.90   26.03
   0   4  -1  681.86   26.04
   0   4  -1  668.57   25.18
   0   4   1  691.12   25.19
   0   4   2   12.15    1.45
   0   4  -2   14.19    1.60
   0   4   2   12.29    0.84
   0   4  -2   14.55    0.87
   0   4  -3   89.82    4.43
   0   4  -3   84.25    4.50
   0   4   3   97.75    4.50
   0   4  -3   87.95    3.64
   0   4   3   93.44    3.66
   0   4  -3   92.77    3.65
   0   4  -4  621.77   23.86
   0   4  -4  621.94   23.72
   0   4   4  616.61   23.71
   0   4  -4  617.53   22.85
   0   4   4  609.93   22.85
   0   4  -4  618.57   22.85
   0   4  -5  177.33    7.81
   0   4   5  178.35    7.71
   0   4  -5  169.22    7.64
   0   4  -5  178.94    6.86
   0   4   5  184.69    6.88
   0   4  -5  176.25    6.85
   0   4  -6  332.21   13.87
   0   4   6  336.23   13.75
   0   4  -6  339.71   13.77
   0   4  -6  346.58   12.89
   0   4   6  346.54   12.91
   0   4  -6  343.55   12.89
   0   4   7  995.28   36.70
   0   4  -7  976.47   36.68
   0   4  -7  951.44   36.76
   0   4  -7  971.63   35.73
   0   4   7  968.05   35.74
   0   4  -7  959.01   35.73
   0   4   8  203.17    8.09
   0   4  -8  219.73    8.11
   0   4  -8  204.84    9.09
   0   4  -8  229.13    9.13
   0   4   9  624.08   22.52
   0   4  -9  594.10   22.50
   0   4  -9  593.42   23.49
   0   4  -9  594.80   23.57
   0   4 -10  278.48   10.72
   0   4 -10  275.45   10.81
   0   4 -10  277.27   10.74
   0   4  10  293.27   10.73
   0   4 -10  318.51   11.89
   0   4 -10  283.03   11.79
   0   4  11  304.76   11.09
   0   4 -11  283.00   11.00
   0   4 -11  279.72   11.07
   0   4  11  300.14   10.99
   0   4 -11  279.47   12.04
   0   4 -11  279.35   11.99
   0   4  12   37.80    1.76
   0   4  12   32.13    1.62
   0  -4 -12   31.76    1.62
   0   4 -12   33.05    1.73
   0   4 -12   30.58    1.61
   0   4 -12   30.87    2.45
   0   4 -12   29.63    2.43
   0  -4 -13  276.36   10.54
   0   4  13  287.54   10.53
   0   4 -13  266.90   10.62
   0   4 -13  270.75   10.54
   0   4 -13  275.75   11.68
   0   4 -13  294.13   11.73
   0   4 -14    9.45    1.70
   0  -4 -14    7.60    0.84
   0  -4 -14    9.20    0.87
   0   4  14    9.60    0.81
   0   4 -14    8.76    0.83
   0   4 -14    6.59    0.90
   0   4 -14    8.46    1.57
   0   4 -14    8.65    1.60
   0   4 -15    2.70    1.37
   0  -4 -15    1.32    0.71
   0  -4 -15    2.22    0.71
   0   4 -15    3.05    0.72
   0   4 -15    1.32    0.75
   0   4 -15    2.04    1.29
   0   4 -16   38.04    3.14
   0  -4 -16   40.56    1.97
   0   4 -16   39.07    1.95
   0   4 -16   38.74    2.06
   0  -4 -16   41.42    2.01
   0   4 -17    3.45    1.53
   0  -4 -17    5.16    0.80
   0   4 -17    3.68    0.75
   0   4 -17    4.00    0.85
   0  -4 -17    4.90    0.86
   0   4 -18    0.55    1.45
   0  -4 -18    0.84    0.71
   0   4 -18    0.56    0.80
   0   4 -18    1.58    0.66
   0  -4 -18    0.93    0.70
   0   4 -19   19.15    2.46
   0  -4 -19   19.08    1.31
   0   4 -19   20.15    1.42
   0  -4 -19   19.06    1.37
   0  -4 -20   12.35    1.13
   0   4 -20    7.97    1.10
   0   4 -20    7.67    1.94
   0  -4 -21    7.72    1.01
   0   4 -21    6.74    1.06
   0  -4 -22  175.68    6.77
   0   4 -22  161.58    6.80
   0   4 -22  157.97    8.41
   0  -4 -23   49.59    2.32
   0   4 -23   37.27    2.27
   0   4 -24   22.51    1.62
   0   4 -25    3.09    0.97
   0   4 -26   26.17    1.76
   0   4 -27   80.56    3.69
   0   4 -28   22.15    1.59
   0   4 -29    1.21    0.97
   0   4 -30    4.66    1.00
   0  -4 -30    4.83    0.89
   0   4 -31    1.56    0.90
   0  -4 -31    2.72    0.83
   0  -4 -32    8.24    0.97
   0   4 -32    7.12    1.02
   0   4  32    7.35    0.85
   0  -4 -33    3.30    0.77
   0   4 -33    2.59    0.82
   0   4  33    2.62    0.69
   0  -4 -34   37.93    1.90
   0   4 -34   38.98    1.95
   0   4  34   37.31    1.83
   0  -4 -35   12.16    0.98
   0   4  35   13.55    0.95
   0  -4 -36    8.62    0.80
   0   4 -36    7.48    0.80
   0  -4 -36    9.35    0.81
   0   4  36    7.99    0.70
   0  -4 -37   17.98    1.08
   0   4  37   19.54    1.03
   0   4 -37   19.62    1.10
   0  -4 -37   19.70    1.10
   0   5   0    0.05    0.57
   0   5   0    0.26    0.60
   0   5   0    0.54    0.71
   0   5   0    0.85    1.21
   0   5   0    0.56    0.66
   0   5   0    1.01    0.51
   0   5   1    0.05    0.58
   0   5  -1   -0.05    0.56
   0   5   1   -0.49    0.71
   0   5  -1   -0.49    0.69
   0   5   1    0.05    0.59
   0   5  -1    1.27    1.29
   0   5   1    0.19    1.04
   0   5   1    0.31    0.55
   0   5   1   -0.23    0.62
   0   5   1   -0.05    0.51
   0   5  -1    0.05    0.52
   0   5  -2   -0.05    0.50
   0   5   2   -0.05    0.50
   0   5   2    0.52    0.62
   0   5  -2   -0.23    0.54
   0   5  -2    1.29    0.63
   0   5   2    0.05    0.69
   0   5   2   -0.16    0.68
   0   5  -2    0.44    0.75
   0   5  -2   -0.63    1.13
   0   5   2    0.38    1.11
   0   5  -2   -0.19    1.03
   0   5   2    1.13    0.51
   0   5   2    0.58    0.70
   0   5  -2    0.42    0.61
   0   5  -3    0.47    0.52
   0   5  -3    0.24    0.53
   0   5   3    0.52    0.60
   0   5  -3   -0.05    0.57
   0   5   3    0.16    0.64
   0   5  -3    0.78    0.73
   0   5   3    1.09    0.73
   0   5  -3   -1.90    1.15
   0   5  -3    0.38    1.03
   0   5   3    0.96    1.08
   0   5   3    0.06    0.67
   0   5   3   -0.18    0.52
   0   5  -3    0.53    0.71
   0   5  -3    0.26    0.58
   0   5  -4   -0.14    0.52
   0   5  -4    0.73    0.64
   0   5  -4    0.38    0.53
   0   5   4   -0.47    0.60
   0   5   4    0.28    0.68
   0   5   4    0.61    0.73
   0   5  -4   -0.38    1.02
   0   5   4    0.19    1.06
   0   5  -4    0.21    1.14
   0   5   4    0.60    0.71
   0   5   4    0.19    0.56
   0   5  -4    0.58    0.65
   0   5  -4    0.59    0.75
   0   5  -5    0.19    0.55
   0   5   5   -0.15    0.60
   0   5  -5    0.57    0.64
   0   5  -5    0.39    0.55
   0   5   5    0.67    0.79
   0   5  -5    0.21    1.06
   0   5   5   -0.19    1.05
   0   5  -5    0.19    1.09
   0   5   5    0.97    0.62
   0   5   5   -0.43    0.74
   0   5  -5   -0.05    0.58
   0   5  -5    0.84    0.72
   0   5  -6    0.73    0.53
   0   5  -6    0.26    0.60
   0   5  -6   -0.15    0.54
   0   5   6    0.41    0.62
   0   5   6    0.79    0.75
   0   5   6    0.39    1.02
   0   5  -6   -0.43    1.22
   0   5  -6   -0.79    1.13
   0   5   6    0.15    0.57
   0   5   6    0.62    0.74
   0   5  -6    0.55    0.73
   0   5  -6    0.32    0.62
   0   5  -7    0.05    0.55
   0   5   7    0.86    0.77
   0   5  -7   -0.20    1.22
   0   5  -7    0.65    1.23
   0   5   7   -0.20    1.14
   0   5  -7   -0.16    0.61
   0   5  -7    0.64    0.48
   0   5   7    0.88    0.65
   0   5   7    0.30    0.51
   0   5  -7    0.30    0.55
   0   5   7    0.05    0.58
   0   5   7    1.57    0.67
   0   5  -7    1.18    0.74
   0   5  -7    1.04    0.62
   0   5   8    0.70    0.78
   0   5  -8    1.86    1.16
   0   5   8   -0.82    1.21
   0   5  -8    1.32    1.17
   0   5  -8    0.56    0.56
   0   5   8    0.30    0.53
   0   5  -8   -0.09    0.50
   0   5   8    0.45    0.71
   0   5   8    0.72    0.62
   0   5  -8   -0.19    0.71
   0   5  -8    0.56    0.64
   0   5   9    0.71    0.74
   0   5  -9   -0.67    1.20
   0   5   9   -0.21    1.12
   0   5  -9    1.06    1.18
   0   5  -9    1.14    0.61
   0   5   9    0.32    0.69
   0   5   9    0.05    0.65
   0   5  -9   -0.26    0.74
   0   5  -9    0.79    0.64
   0   5  10    0.54    0.79
   0   5 -10    0.37    0.57
   0   5 -10    1.30    1.25
   0   5  10   -0.21    1.17
   0   5 -10   -0.23    1.17
   0   5  10    0.05    0.61
   0   5  10    0.40    0.70
   0   5 -10    0.06    0.62
   0   5 -10    0.40    0.79
   0   5  11   -0.20    0.77
   0   5 -11   -0.23    1.24
   0   5 -11   -0.89    1.23
   0   5  11   -0.22    1.20
   0   5  11    0.31    0.75
   0   5 -11   -0.29    0.67
   0   5 -11    0.95    0.80
   0   5  12    0.14    0.70
   0   5  12    0.37    0.76
   0   5 -12    0.48    0.66
   0   5 -12    0.14    0.77
   0   5  12   -0.68    1.09
   0   5 -12   -0.94    1.25
   0   5 -12    0.23    1.21
   0   5  13    0.06    0.78
   0   5 -13   -0.43    0.70
   0   5 -13   -0.21    0.80
   0   5  13   -1.16    1.34
   0   5 -13   -0.24    1.29
   0   5 -13   -0.70    1.23
   0   5  14    0.45    0.78
   0   5 -14    1.12    0.73
   0   5 -14    1.17    0.87
   0   5 -14    0.74    1.33
   0   5  14    0.71    1.36
   0   5 -14    0.24    1.32
   0   5  15   -0.07    0.84
   0   5 -15    0.23    0.84
   0   5 -15   -0.25    0.69
   0   5 -15    0.74    1.34
   0  -5 -16    1.26    0.70
   0   5 -16    0.77    0.75
   0   5 -16    0.23    0.88
   0   5  16    0.67    0.83
   0  -5 -17    0.71    0.76
   0   5 -17   -0.78    0.86
   0   5 -17    1.78    0.78
   0   5  17   -0.27    0.80
   0   5 -18   -0.08    0.90
   0   5 -18   -0.20    0.79
   0   5 -19   -0.14    0.73
   0   5 -19   -0.41    0.93
   0  -5 -19    0.14    0.76
   0   5 -20    0.33    0.97
   0  -5 -20    2.04    0.87
   0   5 -21   -0.33    0.92
   0   5 -22    0.83    0.95
   0   5 -23    1.24    0.91
   0   5 -24   -1.15    0.94
   0   5 -25   -1.78    1.01
   0   5 -26    0.08    0.89
   0   5 -27    0.38    0.86
   0   5 -28   -0.44    0.85
   0   5 -29    0.07    0.78
   0   5 -30   -0.58    0.77
   0  -5 -30    0.60    0.71
   0   5 -31    0.83    0.74
   0  -5 -31   -0.06    0.68
   0   5 -32    0.21    0.66
   0  -5 -32   -0.05    0.63
   0   5 -33    0.24    0.62
   0  -5 -33    1.32    0.58
   0   5 -34    0.25    0.53
   0  -5 -34    0.88    0.54
   0   6   0   42.66    2.11
   0   6   0   41.98    2.16
   0   6   0   43.69    2.07
   0   6   0   41.57    2.23
   0   6   0   48.43    3.36
   0   6   0   36.95    3.35
   0   6   0   45.68    2.12
   0   6   0   43.77    2.18
   0   6   1    9.80    0.98
   0   6   1    7.53    0.84
   0   6  -1    8.12    0.95
   0   6   1    7.37    0.80
   0   6  -1    7.16    0.83
   0   6  -1    7.91    0.83
   0   6   1   11.86    1.05
   0   6   1    9.61    1.07
   0   6  -1    4.00    1.67
   0   6   1    4.86    1.71
   0   6  -1    6.67    1.67
   0   6   1    5.94    1.76
   0   6  -1    6.74    0.82
   0   6   1    5.98    0.77
   0   6   1    8.05    0.98
   0   6  -1    8.28    0.95
   0   6   2   15.83    1.18
   0   6   2   16.30    1.24
   0   6  -2   19.31    1.29
   0   6  -2   19.35    1.17
   0   6  -2   19.09    1.22
   0   6   2   17.73    1.14
   0   6   2   18.73    1.34
   0   6   2   20.23    1.39
   0   6  -2   16.02    2.13
   0   6   2   16.06    2.32
   0   6  -2   16.15    2.31
   0   6   2   12.37    2.07
   0   6  -2   18.74    1.21
   0   6   2   18.74    1.20
   0   6   2   17.60    1.31
   0   6  -2   14.78    1.25
   0   6   3    1.30    0.63
   0   6  -3    0.70    0.60
   0   6  -3   -0.19    0.73
   0   6   3    1.15    0.73
   0   6  -3    0.77    0.63
   0   6   3    1.51    0.89
   0   6   3    1.40    0.78
   0   6  -3   -0.26    1.59
   0   6  -3    0.48    1.40
   0   6   3   -0.28    1.62
   0   6  -3    0.77    0.59
   0   6   3    0.41    0.58
   0   6  -3    0.53    0.74
   0   6   4   29.34    1.60
   0   6   4   28.33    1.50
   0   6  -4   26.80    1.47
   0   6  -4   27.64    1.54
   0   6  -4   26.87    1.57
   0   6   4   21.42    1.59
   0   6   4   27.62    1.69
   0   6  -4   32.23    2.86
   0   6  -4   24.69    2.48
   0   6   4   23.26    2.73
   0   6   4   25.46    1.49
   0   6  -4   27.51    1.52
   0   6  -4   27.52    1.60
   0   6  -5    0.44    0.72
   0   6   5    1.02    0.69
   0   6  -5    0.78    0.66
   0   6  -5    1.61    0.64
   0   6   5    0.54    0.61
   0   6   5    3.11    0.99
   0   6   5    2.83    0.86
   0   6  -5   -1.59    1.46
   0   6   5   -0.49    1.33
   0   6  -5   -0.49    1.31
   0   6   5    1.01    0.61
   0   6  -5    0.12    0.61
   0   6  -5    1.65    0.72
   0   6  -6  109.44    4.74
   0   6   6  117.31    4.68
   0   6  -6  118.04    4.68
   0   6   6  114.49    4.76
   0   6  -6  109.79    4.70
   0   6   6  118.65    4.84
   0   6   6  120.22    4.85
   0   6   6  116.67    6.10
   0   6  -6  113.50    6.05
   0   6  -6  109.47    6.13
   0   6   6  111.33    4.71
   0   6  -6  118.64    4.80
   0   6  -7   29.60    2.74
   0   6   7   31.54    2.77
   0   6  -7   37.27    3.06
   0   6   7   27.35    1.76
   0   6   7   24.89    1.73
   0   6  -7   30.65    1.58
   0   6  -7   33.64    1.67
   0   6   7   27.93    1.62
   0   6   7   31.19    1.58
   0   6  -7   28.80    1.65
   0   6  -7   26.18    1.65
   0   6  -8   -0.25    1.32
   0   6  -8   -0.53    1.42
   0   6   8    1.78    1.48
   0   6   8    1.44    0.91
   0   6   8    4.28    0.94
   0   6   8    1.32    0.63
   0   6  -8    0.25    0.65
   0   6  -8    1.00    0.60
   0   6  -8    0.43    0.72
   0   6   8    1.05    0.73
   0   6  -8    4.87    1.07
   0   6  -8    0.73    0.74
   0   6   9  233.86   10.50
   0   6  -9  213.83   10.40
   0   6  -9  210.17   10.42
   0   6  -9  228.99    9.07
   0   6  -9  229.57    9.16
   0   6   9  245.51    9.14
   0   6   9  239.22    9.15
   0   6 -10  251.75   11.32
   0   6  10  280.67   11.52
   0   6 -10  261.65    9.95
   0   6 -10  252.04    9.84
   0   6  10  241.04    9.87
   0   6  10  252.33    9.87
   0   6 -11   34.07    1.99
   0   6 -11   36.03    2.11
   0   6  11   41.52    2.13
   0   6  11   42.14    2.16
   0   6 -12   94.04    3.99
   0   6 -12   87.32    3.86
   0   6  12   87.31    3.91
   0   6  12   88.73    3.91
   0   6 -13    8.35    1.14
   0   6 -13    8.06    0.98
   0   6  13    7.86    1.09
   0   6  13    7.76    1.03
   0   6 -14    2.53    0.81
   0   6 -14    3.13    0.98
   0   6  14    2.02    0.88
   0   6  14    3.95    0.96
   0   6 -15   43.01    2.35
   0   6 -15   43.87    2.23
   0   6  15   45.32    2.33
   0   6  15   45.17    2.30
   0   6 -16    0.97    0.88
   0   6 -16    1.03    0.72
   0   6  16    1.78    0.90
   0   6  16    1.11    0.83
   0   6 -17    2.53    0.78
   0   6 -17    2.26    0.91
   0   6  17    0.29    0.83
   0   6 -18   26.84    1.81
   0   6 -18   30.17    1.70
   0   6  18   28.86    1.75
   0   6 -19   30.57    1.82
   0   6  19   27.84    1.71
   0   6 -20   77.95    3.57
   0   6 -21   32.40    1.93
   0   6 -22   -0.37    0.88
   0   6 -23   21.39    1.48
   0   6 -24    2.37    0.86
   0   6 -25    6.23    0.96
   0   6 -26    2.00    0.77
   0   6 -27    3.49    0.82
   0   6 -28    2.57    0.73
   0  -6 -29    2.63    0.65
   0   6 -29    2.68    0.68
   0  -6 -30    2.07    0.58
   0   6 -30    2.22    0.62
   0  -6 -31    0.07    0.48
   0   6 -31    0.49    0.51
   0   7   0   -0.06    0.56
   0   7   0    0.35    0.58
   0   7   0   -0.48    0.69
   0   7   0    0.84    0.65
   0   7   0   -0.14    0.73
   0   7  -1    0.06    0.60
   0   7   1    0.58    0.61
   0   7   1   -0.24    0.59
   0   7   1    0.91    0.64
   0   7  -1   -0.06    0.61
   0   7   1   -0.83    0.72
   0   7  -1   -0.18    0.61
   0   7  -1    0.14    0.69
   0   7  -1    0.50    0.72
   0   7   1   -0.22    0.71
   0   7   2    0.71    0.59
   0   7  -2   -0.78    0.65
   0   7  -2   -0.53    0.58
   0   7   2   -0.13    0.62
   0   7  -2    0.34    0.76
   0   7   2    0.62    0.77
   0   7  -2    0.26    0.61
   0   7   2   -0.39    0.62
   0   7  -2    0.21    0.69
   0   7   2   -0.07    0.73
   0   7   2    0.14    0.79
   0   7   3    0.35    0.59
   0   7  -3   -0.32    0.60
   0   7   3    0.41    0.70
   0   7  -3   -0.07    0.67
   0   7   3    0.91    0.67
   0   7  -3   -0.06    0.59
   0   7   3   -0.19    0.60
   0   7  -3    0.28    0.75
   0   7   3   -0.50    0.73
   0   7   3    1.62    0.82
   0   7   4   -0.13    0.61
   0   7  -4    1.09    0.58
   0   7  -4    0.80    0.74
   0   7   4    0.20    0.72
   0   7  -4   -0.52    0.61
   0   7   4   -0.35    0.56
   0   7   4    0.77    0.61
   0   7   4    0.22    0.75
   0   7  -4   -0.42    0.74
   0   7   4    0.14    0.78
   0   7  -5   -0.07    0.68
   0   7   5   -0.60    0.73
   0   7   5    0.26    0.61
   0   7  -5    0.40    0.58
   0   7  -5    0.39    0.62
   0   7   5    0.11    0.59
   0   7   5    0.19    0.60
   0   7   5   -0.22    0.73
   0   7  -5    1.12    0.74
   0   7   5   -0.36    0.83
   0   7   5    0.29    0.85
   0   7  -6    0.39    0.74
   0   7  -6    0.11    0.59
   0   7  -6    0.51    0.61
   0   7   6    0.62    0.57
   0   7   6   -0.79    0.68
   0   7   6    0.13    0.61
   0   7   6    0.45    0.62
   0   7   6   -0.65    0.73
   0   7  -6    0.35    0.71
   0   7   6   -0.15    0.81
   0   7   6    1.76    0.93
   0   7   7    0.22    0.55
   0   7   7    0.06    0.62
   0   7  -7   -0.06    0.67
   0   7   7   -0.45    0.70
   0   7  -7    0.11    0.56
   0   7   7    1.03    0.63
   0   7   7    0.36    0.77
   0   7  -7    0.34    0.71
   0   7   7    0.07    0.88
   0   7   7   -0.22    0.82
   0   7   8    0.27    0.57
   0   7   8    0.95    0.73
   0   7   8    0.78    0.64
   0   7  -8   -0.48    0.56
   0   7  -8    1.25    0.70
   0   7   8   -0.57    0.61
   0   7   8    0.14    0.72
   0   7  -8    0.27    0.71
   0   7   8    0.59    0.86
   0   7   8    0.07    0.87
   0   7   9    0.32    0.61
   0   7  -9    1.29    0.74
   0   7   9    0.22    0.83
   0   7   9   -0.07    0.87
   0   7  10    0.38    0.58
   0   7 -10   -0.07    0.70
   0   7  10    0.57    0.89
   0   7  10    0.44    0.84
   0   7  11    0.75    0.61
   0   7 -11    0.40    0.72
   0   7  11    0.29    0.87
   0   7  11    0.56    0.84
   0   7  12    1.36    0.64
   0   7 -12    0.65    0.71
   0   7  12    0.58    0.92
   0   7  12   -0.34    0.83
   0   7  13    0.12    0.60
   0   7 -13   -0.06    0.71
   0   7  13    1.21    0.83
   0   7  13   -0.07    0.78
   0   7  14    0.06    0.58
   0   7 -14    0.89    0.68
   0   7  14   -0.07    0.81
   0   7  14    2.44    0.85
   0   7  15    0.29    0.54
   0   7 -15    1.24    0.71
   0   7  15    0.95    0.85
   0   7  15    0.26    0.78
   0   7  16    0.46    0.57
   0   7 -16    0.06    0.67
   0   7  16    0.13    0.78
   0   7  17    0.73    0.55
   0   7  17   -0.06    0.74
   0   7  18    0.32    0.55
   0   7  18    1.76    0.77
   0   7  19    0.21    0.52
   0   7  19    0.23    0.71
   0   7  20   -0.11    0.62
   0   7  22    0.27    0.48
   0  -7 -24    0.91    0.52
   0  -7 -25   -0.40    0.47
   0  -7 -26    0.56    0.44
   0   8   0    5.92    0.81
   0   8   0    3.86    0.69
   0   8   0    4.27    0.66
   0   8   0    4.07    0.74
   0   8  -1    0.40    0.53
   0   8  -1    0.96    0.65
   0   8   1    1.02    0.66
   0   8  -1    0.39    0.57
   0   8   1    0.55    0.57
   0   8   1    0.59    0.53
   0   8  -1   -0.06    0.62
   0   8   1    1.32    0.69
   0   8   2    2.27    0.56
   0   8  -2    2.16    0.56
   0   8  -2    2.81    0.69
   0   8   2    1.43    0.60
   0   8   2    2.83    0.69
   0   8  -2    2.07    0.71
   0   8   2    3.11    0.75
   0   8   3   -0.05    0.55
   0   8   3    1.51    0.67
   0   8  -3   -0.22    0.64
   0   8   3    0.78    0.52
   0   8  -3    0.63    0.51
   0   8  -3    0.29    0.66
   0   8   3    0.30    0.64
   0   8   4    1.30    0.57
   0   8   4    0.43    0.53
   0   8   4    0.87    0.55
   0   8   4    0.50    0.62
   0   8  -4    0.86    0.55
   0   8  -4    0.16    0.65
   0   8  -4    1.04    0.67
   0   8   4    0.83    0.68
   0   8   5    2.79    0.63
   0   8   5    3.73    0.61
   0   8   5    4.28    0.72
   0   8  -5    3.14    0.59
   0   8  -5    4.96    0.74
   0   8   5    3.40    0.66
   0   8  -5    3.48    0.73
   0   8   5    3.78    0.74
   0   8   6    2.02    0.59
   0   8  -6    2.88    0.55
   0   8   6    1.74    0.66
   0   8   6    1.71    0.59
   0   8  -6    2.96    0.65
   0   8   6    1.34    0.52
   0   8   6    2.34    0.72
   0   8  -6    1.46    0.69
   0   8   7   -0.63    0.53
   0   8   7    0.62    0.59
   0   8  -7    1.16    0.60
   0   8   7   -0.74    0.51
   0   8   7    0.81    0.65
   0   8  -7    0.61    0.64
   0   8   8    3.14    0.60
   0   8   8    3.06    0.63
   0   8   8    2.18    0.59
   0   8  -8    4.40    0.67
   0   8   8    3.13    0.71
   0   8  -8    3.41    0.69
   0   8   9    0.60    0.51
   0   8   9   -0.31    0.52
   0   8  -9    1.06    0.64
   0   8   9    0.84    0.66
   0   8  10    0.30    0.53
   0   8  10    1.24    0.56
   0   8  10    0.76    0.63
   0   8 -10    0.67    0.62
   0   8  11    5.46    0.70
   0   8  11    6.00    0.69
   0   8 -11    6.46    0.76
   0   8  11    6.54    0.76
   0   8  12   17.00    1.07
   0   8  12   17.28    1.08
   0   8 -12   18.27    1.13
   0   8  12   17.66    1.15
   0   8  13    5.20    0.64
   0   8  13    5.22    0.65
   0   8  13    5.57    0.74
   0   8 -13    5.70    0.72
   0   8  14    0.30    0.47
   0   8  14    1.29    0.58
   0   8  14    0.30    0.48
   0   8  15    6.61    0.73
   0   8  16    1.04    0.54
   0  -8 -17    4.96    0.61
   0   8  17    4.14    0.61
   0  -8 -18   31.06    1.43
   0   8  18   29.78    1.46
   0  -8 -19    3.04    0.51
   0   8  19    2.69    0.51
   0   9   0   -0.34    0.43
   0   9   1   -0.58    0.44
   0   9  -1   -0.44    0.45
   0   9   2    0.30    0.43
   0   9  -2    0.34    0.43
   0   9  -3    0.17    0.43
   0   9   3   -0.67    0.42
   0   9   4    0.07    0.41
   0   9  -4    0.03    0.39
   0   9  -5    0.51    0.42
   0   9   5    0.49    0.43
  -1   0  -2  561.66   20.65
  -1   0   2  555.70   20.65
   1   0  -2  560.45   20.65
   1   0   2  571.68   20.65
  -1   0  -3   -0.12    0.18
  -1   0   3    0.11    0.17
   1   0   3    0.13    0.14
  -1   0  -3   -0.21    0.32
   1   0  -3    0.03    0.15
   1   0   4   65.15    2.61
  -1   0   4   67.31    2.50
  -1   0  -4   68.57    2.51
   1   0  -4   63.91    2.50
   1   0  -4   62.93    2.68
   1   0   4   67.87    2.50
  -1   0  -4   63.58    2.70
   1   0   5   -0.13    0.40
  -1   0   5    0.19    0.22
  -1   0  -5    0.31    0.22
   1   0  -5   -0.04    0.18
  -1   0  -5   -0.29    0.54
   1   0  -5    0.04    0.56
   1   0   5    0.26    0.20
   1   0   6   11.86    0.79
   1   0  -6   12.69    0.95
  -1   0  -6   12.23    0.94
   1   0  -6   12.47    0.54
   1   0   6   13.14    0.55
   1   0   7   -0.38    0.48
  -1   0  -7   -0.31    0.69
   1   0   8  127.44    4.91
  -1   0  -8  122.31    5.07
   1   0  -8  122.60    5.06
   1   0   9   -0.09    0.55
   1   0  -9    0.19    0.78
  -1   0  -9    0.46    0.82
   1   0  10  761.62   28.49
   1   0 -10  780.75   28.70
  -1   0 -10  762.93   28.71
  -1   0 -11   -0.58    0.81
   1   0 -11    0.24    0.78
   1   0  11   -0.21    0.54
   1   0 -11   -0.25    0.64
   1   0 -12  167.87    6.85
   1   0 -12  165.24    6.84
  -1   0 -12  166.26    6.85
   1   0 -13    0.40    0.78
  -1   0 -13    0.60    0.84
   1   0 -13    0.49    0.82
   1   0 -14  536.96   20.18
  -1   0 -14  531.20   20.06
   1   0 -14  523.29   20.04
  -1   0 -14  520.06   20.16
   1   0 -14  519.79   20.14
   1   0 -15    0.48    0.80
   1   0 -15    0.93    0.83
  -1   0 -15   -0.11    0.76
   1   0 -15   -0.23    0.90
  -1   0 -15    0.48    0.87
   1   0 -16    6.26    1.11
  -1   0 -16    4.60    0.65
  -1   0 -16    5.46    1.22
  -1   0 -16    4.71    1.04
   1   0 -16    3.62    0.99
   1   0 -16    4.47    1.12
  -1   0 -17    0.32    0.56
   1   0 -17   -0.28    0.90
  -1   0 -17   -0.85    1.04
  -1   0 -17   -0.38    0.81
   1   0 -17   -0.69    1.05
   1   0 -17    0.62    0.88
   1   0 -18  626.24   23.36
  -1   0 -18  599.68   22.38
  -1   0 -18  598.96   23.18
  -1   0 -18  582.92   23.27
   1   0 -18  617.41   23.20
  -1   0 -19    0.08    0.59
  -1   0 -19   -0.29    0.96
  -1   0 -19   -0.33    1.07
   1   0 -19   -0.29    0.88
  -1   0 -20  102.67    4.14
  -1   0 -20  105.04    5.00
   1   0 -20   97.12    4.94
  -1   0 -20  102.69    5.15
  -1   0 -21    0.79    0.63
   1   0 -21    0.10    0.59
  -1   0 -21   -0.34    0.98
   1   0 -21   -0.67    1.05
  -1   0 -21    0.76    1.22
  -1   0 -21   -0.18    0.52
  -1   0 -22   80.19    3.20
  -1   0 -22   73.10    4.09
  -1   0 -22   67.21    4.16
   1   0 -22   74.72    4.09
  -1   0 -22   72.15    3.21
   1   0 -22   72.93    3.21
  -1   0 -22   78.56    3.22
  -1   0 -23   -0.15    0.60
  -1   0 -23    0.22    1.28
  -1   0 -23   -0.19    1.08
   1   0 -23   -0.57    1.12
   1   0 -23   -0.61    0.66
  -1   0 -23    0.11    0.66
  -1   0 -23    0.11    0.64
  -1   0 -24   80.65    3.35
  -1   0 -24   70.71    4.27
   1   0 -24   79.21    4.38
   1   0 -24   75.64    3.37
  -1   0 -24   77.10    3.38
  -1   0 -24   81.16    3.40
  -1   0 -25    0.84    0.67
  -1   0 -25    1.52    1.29
   1   0 -25   -0.43    1.17
  -1   0 -25    1.07    0.76
   1   0 -25   -0.19    0.72
  -1   0 -25   -0.31    0.73
  -1   0 -26   21.94    1.43
  -1   0 -26   20.83    1.32
   1   0 -26   22.27    1.46
   1   0 -26   23.37    1.35
  -1   0 -26   19.76    1.43
   1   0 -26   22.06    2.27
  -1   0 -26   21.92    2.29
  -1   0 -26   23.65    1.42
   1   0 -26   20.67    1.31
  -1   0 -26   23.40    1.36
   1   0 -26   24.41    1.49
  -1   0 -26   22.59    1.46
   1   0 -27    0.69    0.80
  -1   0 -27    1.08    0.77
   1   0 -27   -0.35    0.64
  -1   0 -27    0.23    0.65
  -1   0 -27    0.21    0.78
   1   0 -27   -0.41    0.78
   1   0 -27    0.24    1.27
  -1   0 -27    0.48    1.35
  -1   0 -27    0.06    0.69
   1   0 -27    0.52    0.64
  -1   0 -27    0.53    0.63
  -1   0 -27    0.28    0.82
   1   0 -27    1.32    0.85
   1   0 -28  713.57   26.95
  -1   0 -28  735.89   26.95
  -1   0 -28  723.51   26.86
   1   0 -28  714.23   26.94
  -1   0 -28  714.68   26.95
   1   0 -28  717.48   26.86
  -1   0 -28  673.49   28.25
   1   0 -28  721.14   28.40
  -1   0 -28  750.20   26.91
   1   0 -28  709.82   26.86
  -1   0 -28  710.48   26.87
   1   0 -28  729.78   26.97
  -1   0 -28  718.19   26.97
  -1   0 -29    0.36    0.87
   1   0 -29    3.45    0.94
   1   0 -29    0.30    0.83
  -1   0 -29    1.13    0.77
  -1   0 -29    1.35    0.84
   1   0 -29    2.05    0.77
  -1   0 -29   -0.77    1.44
   1   0 -29    1.77    1.44
  -1   0 -29    2.97    0.85
   1   0 -29    1.12    0.71
  -1   0 -29    0.76    0.72
  -1   0 -29    0.68    0.91
   1   0 -29    1.20    0.92
   1   0 -30  530.15   19.89
  -1   0 -30  524.65   19.88
  -1   0 -30  526.87   19.82
   1   0 -30  530.12   19.79
  -1   0 -30  521.20   19.79
   1   0 -30  514.94   19.88
  -1   0 -30  515.08   19.89
   1   0 -30  534.62   19.80
  -1   0 -30  523.44   19.80
  -1   0 -30  532.76   19.92
   1   0 -30  533.49   19.90
   1   0 -31    1.52    0.90
  -1   0 -31    0.07    0.83
  -1   0 -31    0.34    0.79
   1   0 -31    1.80    0.73
  -1   0 -31    0.71    0.69
   1   0 -31    0.71    0.66
  -1   0 -31    0.39    0.68
   1   0 -31    0.47    0.84
  -1   0 -31    0.08    0.84
  -1   0 -32    0.97    0.83
   1   0 -32   -0.61    0.87
  -1   0 -32   -0.20    0.74
  -1   0 -32    0.84    0.66
   1   0 -32    0.71    0.67
   1   0 -32    0.59    0.67
  -1   0 -32    0.92    0.68
  -1   0 -32    0.24    0.87
   1   0 -32    1.17    0.87
   1   0 -33    0.07    0.79
  -1   0 -33    0.07    0.80
  -1   0 -33   -0.41    0.76
  -1   0 -33   -0.51    0.65
   1   0 -33   -0.64    0.66
   1   0 -33    0.06    0.64
  -1   0 -33   -0.52    0.68
  -1   0 -33    1.02    0.91
   1   0 -33    0.77    0.89
   1   0 -34   10.08    1.09
  -1   0 -34   10.20    1.11
  -1   0 -34    8.88    0.99
  -1   0 -34    7.81    0.87
   1   0 -34    8.01    0.87
   1   0 -34    8.97    0.90
  -1   0 -34   10.70    0.96
  -1   0 -34    9.15    1.11
   1   0 -34    9.83    1.11
  -1   0 -35   -0.49    0.63
   1   0 -35    0.12    0.61
  -1   0 -35    0.06    0.60
   1   0 -35    0.73    0.63
   1   0 -35   -0.07    0.77
  -1   0 -35    1.41    0.84
  -1   0 -35    0.76    0.83
   1   0 -35   -0.14    0.82
  -1   0 -36    2.60    0.70
   1   0 -36    2.85    0.69
   1   0 -36    2.21    0.67
  -1   0 -36    1.59    0.63
   1   0 -36    0.97    0.82
  -1   0 -36    2.05    0.85
  -1   0 -36    0.79    0.79
   1   0 -36    1.40    0.80
  -1   0 -37   -0.05    0.55
   1   0 -37   -0.27    0.59
   1   0 -37    0.27    0.59
  -1   0 -37   -0.55    0.62
   1   0 -37   -0.13    0.74
  -1   0 -37   -0.07    0.71
   1   0 -37   -0.25    0.72
  -1   0 -38   -0.85    0.58
   1   0 -38   -1.08    0.57
   1   0 -38    1.60    0.71
   1   0 -38   -0.54    0.69
  -1   0 -38   -0.37    0.75
   1   0 -38   -0.15    0.56
  -1   0 -38   -0.15    0.58
  -1   0 -39   -0.38    0.65
   1   0 -39    0.81    0.62
  -1   0 -40    6.61    0.78
   1   0 -40    7.43    0.78
   1   0 -41    0.65    0.51
  -1   0 -41   -0.08    0.53
   1   1   0   21.41    1.04
  -1   1   0   22.20    1.10
   1   1   0   22.70    1.12
   1   1   0   21.57    1.08
   1   1  -1  174.12    6.58
   1   1   1  175.47    6.62
  -1   1  -1  172.31    6.67
   1   1  -1  172.99    6.67
   1  -1   1  176.74    6.48
   1   1   1  173.33    6.47
   1   1  -1  172.98    6.62
   1   1  -1  174.84    6.63
  -1   1  -1  174.58    6.62
   1   1   1  171.95    6.62
   1   1   2  219.56    8.17
   1   1  -2  221.62    8.06
  -1   1   2  220.66    8.15
  -1   1  -2  214.39    8.20
   1   1  -2  214.50    8.20
   1   1  -2  211.31    8.17
  -1   1  -2  219.57    8.04
   1   1   2  207.30    8.13
  -1  -1  -2  215.67    8.03
   1   1  -2  213.22    8.13
  -1   1  -2  204.84    8.17
  -1   1   3  117.75    4.56
   1   1   3  120.93    4.58
   1   1  -3  112.15    4.59
  -1   1  -3  115.03    4.60
  -1   1  -3  116.17    4.46
  -1   1  -3  115.62    4.54
  -1  -1  -3  116.85    4.45
   1   1  -3  113.83    4.53
   1   1  -3  111.47    4.55
   1   1  -3  119.38    4.51
   1   1   3  117.51    4.51
  -1   1  -3  114.50    4.57
   1   1   4   40.54    1.96
  -1   1   4   42.70    1.96
   1   1  -4   42.44    2.01
  -1   1  -4   42.28    2.00
  -1   1  -4   45.47    1.93
  -1   1  -4   41.10    1.95
   1   1  -4   46.05    1.96
   1   1   4   44.75    1.86
   1   1  -4   45.78    1.86
   1   1  -4   44.64    1.93
  -1   1  -4   40.91    1.87
  -1  -1  -4   41.32    1.87
   1   1   5  719.58   26.09
  -1   1   5  698.41   26.08
   1   1  -5  681.03   26.03
   1   1  -5  701.68   25.94
  -1  -1  -5  708.53   26.01
  -1   1  -5  690.56   26.05
   1   1   5  717.72   25.94
  -1   1  -5  716.12   26.01
   1   1  -5  693.79   26.05
  -1   1  -5  688.49   26.04
   1   1   6  579.42   21.30
  -1   1   6  572.09   21.28
   1  -1  -6  567.49   21.23
   1   1  -6  564.19   21.23
   1   1  -6  559.63   21.21
  -1  -1  -6  563.43   21.22
   1   1   6  573.54   21.10
   1  -1  -6  588.11   21.24
  -1   1  -6  561.31   21.24
  -1   1  -6  567.54   21.23
   1   1  -6  560.62   21.24
   1   1  -6  578.10   21.10
  -1   1   7 2323.48   83.56
   1   1   7 2339.83   83.57
   1  -1  -7 2222.58   83.51
   1   1  -7 2260.65   83.51
   1   1  -7 2237.36   83.51
  -1   1  -7 2264.54   83.50
  -1  -1  -7 2228.55   83.50
   1   1  -7 2262.46   83.49
  -1   1  -7 2266.22   83.51
   1  -1  -7 2315.40   83.51
   1   1   8  153.62    6.27
  -1   1   8  156.38    6.27
   1  -1  -8  160.99    6.28
   1   1  -8  156.92    6.25
   1  -1  -8  159.75    6.25
   1   1  -8  157.98    6.24
  -1  -1  -8  157.91    6.26
  -1   1  -8  151.17    6.22
  -1   1  -8  158.04    6.24
   1   1  -8  151.32    6.22
   1   1  -8  160.00    6.25
  -1   1  -8  160.81    6.27
  -1   1   9   30.71    1.70
   1   1   9   28.86    1.68
   1   1  -9   33.83    1.76
   1  -1  -9   28.79    1.68
   1   1  -9   29.68    1.65
  -1   1  -9   28.74    1.65
  -1  -1  -9   29.65    1.73
  -1   1  -9   30.44    1.75
   1   1  -9   26.49    1.66
   1  -1  -9   28.31    1.71
   1   1  10  197.15    7.91
   1   1 -10  200.07    7.93
   1  -1 -10  200.42    7.94
   1  -1 -10  202.53    7.94
   1   1 -10  192.36    7.90
  -1   1 -10  204.79    7.92
  -1  -1 -10  199.31    7.93
  -1   1 -10  198.35    7.94
   1   1 -10  201.08    7.90
   1   1  11   52.11    2.58
   1   1 -11   52.43    2.61
   1  -1 -11   50.12    2.63
   1  -1 -11   50.06    2.59
   1   1 -11   50.75    2.61
  -1   1 -11   55.44    2.65
  -1   1 -11   54.34    2.60
   1   1 -11   52.81    2.57
  -1  -1 -11   53.62    2.65
   1   1  12   67.37    3.13
   1   1 -12   60.31    3.13
   1  -1 -12   64.79    3.16
  -1  -1 -12   65.17    3.17
   1   1 -12   62.15    3.12
   1   1 -12   69.42    3.14
  -1   1 -12   69.30    3.16
   1  -1 -12   65.60    3.17
  -1   1 -12   68.59    3.20
   1   1  13   52.58    2.60
   1  -1 -13   49.03    2.64
   1   1 -13   47.28    2.60
  -1   1 -13   50.41    2.66
   1   1 -13   46.16    2.62
  -1   1 -13   50.91    2.58
   1  -1 -13   47.82    2.59
   1   1 -13   51.67    2.59
  -1  -1 -13   49.02    2.66
   1   1  14   93.19    4.14
   1  -1 -14   89.96    4.21
   1   1 -14   97.08    4.29
   1  -1 -14   90.02    4.21
   1   1 -14   94.27    4.17
  -1   1 -14   91.86    4.16
   1   1 -14   86.12    4.18
  -1  -1 -14   90.70    4.22
  -1   1 -14   86.53    4.21
   1   1  15  457.02   17.52
   1   1 -15  451.69   17.67
   1  -1 -15  453.28   17.67
   1   1 -15  453.43   17.58
  -1  -1 -15  448.28   17.64
  -1   1 -15  456.33   17.61
   1   1 -15  458.09   17.65
  -1   1 -15  477.71   17.70
   1  -1 -15  444.78   17.63
   1   1 -16  279.58   10.55
  -1   1 -16  285.82   10.56
   1   1  16  277.01   11.20
  -1   1 -16  290.38   11.33
   1   1 -16  284.11   11.29
  -1  -1 -16  275.37   11.36
  -1   1 -16  277.31   11.37
  -1  -1 -16  275.79   10.58
   1  -1 -16  291.14   11.43
   1   1 -16  278.84   10.56
   1   1 -16  288.21   11.41
  -1   1 -16  281.46   10.56
  -1   1 -16  285.08   10.59
  -1   1 -17   74.33    3.69
  -1  -1 -17   73.19    3.67
   1   1 -17   67.85    3.49
  -1   1 -17   67.83    3.50
   1   1 -17   69.42    2.78
  -1   1 -17   67.31    2.77
  -1   1 -17   66.55    2.77
  -1  -1 -17   66.88    2.82
   1   1 -17   66.99    3.58
   1  -1 -17   67.58    3.58
   1   1 -17   66.30    2.77
  -1   1 -17   67.76    2.82
   1   1 -18   13.01    1.45
  -1  -1 -18   12.62    1.58
  -1   1 -18   15.87    1.59
  -1   1 -18   13.36    1.54
  -1   1 -18   14.39    0.89
   1   1 -18   14.08    0.87
  -1   1 -18   13.36    0.93
  -1  -1 -18   12.72    0.91
   1   1 -18   13.35    0.87
  -1   1 -18   13.80    0.88
  -1   1 -19    0.83    1.02
  -1  -1 -19   -0.16    1.03
  -1   1 -19    0.60    0.93
   1   1 -19    0.59    0.92
   1   1 -19    0.96    0.50
  -1   1 -19    0.60    0.50
  -1   1 -19    0.29    0.55
  -1   1 -19    0.53    0.52
   1   1 -19    0.04    0.48
  -1  -1 -19    0.29    0.55
  -1   1 -20   83.32    4.42
  -1  -1 -20   90.42    4.61
  -1   1 -20   87.75    4.58
   1   1 -20   80.00    4.37
  -1   1 -20   89.18    3.58
   1   1 -20   86.74    3.57
   1   1 -20   87.33    3.57
  -1   1 -20   91.24    3.59
  -1   1 -21  171.16    6.73
   1   1 -21  165.66    6.73
  -1   1 -21  169.91    6.75
  -1   1 -21  176.71    6.68
   1   1 -21  171.67    6.67
  -1   1 -21  180.88    7.73
  -1  -1 -21  174.03    7.81
   1   1 -21  181.78    7.73
  -1   1 -21  173.16    7.83
   1   1 -21  169.86    6.68
  -1  -1 -21  168.91    6.69
   1   1 -21  176.09    6.73
  -1   1 -21  173.67    6.71
   1   1 -21  168.98    6.67
  -1   1 -21  180.76    6.69
  -1   1 -21  172.39    6.75
   1   1 -21  167.48    6.73
  -1  -1 -22   18.60    1.15
  -1   1 -22   17.40    1.18
  -1   1 -22   17.72    1.16
   1   1 -22   17.65    1.17
   1   1 -22   17.92    1.09
  -1   1 -22   18.86    1.10
  -1  -1 -22   15.88    1.83
  -1  -1 -22   15.48    1.97
  -1   1 -22   14.05    1.96
  -1   1 -22   18.90    1.89
   1   1 -22   16.06    1.83
   1  -1 -22   15.84    1.80
  -1  -1 -22   18.16    1.13
   1   1 -22   17.16    1.09
  -1   1 -22   16.03    1.13
   1   1 -22   18.26    1.17
   1   1 -22   16.86    1.07
  -1   1 -22   17.53    1.10
   1   1 -22   17.12    1.17
  -1   1 -22   18.41    1.20
  -1   1 -23   65.73    2.78
  -1  -1 -23   59.29    2.72
  -1  -1 -23   59.95    2.75
   1  -1 -23   60.90    2.75
  -1   1 -23   61.07    2.77
   1   1 -23   59.68    2.76
   1   1 -23   61.92    2.68
  -1   1 -23   66.32    2.71
  -1  -1 -23   64.14    3.75
   1  -1 -23   61.31    3.70
  -1   1 -23   58.45    2.72
  -1  -1 -23   62.17    2.70
   1   1 -23   58.45    2.68
   1   1 -23   61.26    2.69
  -1   1 -23   65.09    2.71
  -1   1 -23   60.41    2.77
   1   1 -23   60.95    2.77
   1   1 -24    4.38    0.80
  -1   1 -24    5.71    0.86
  -1  -1 -24    4.97    0.85
   1  -1 -24    5.60    0.83
  -1  -1 -24    5.97    0.86
  -1   1 -24    5.77    0.74
   1   1 -24    5.80    0.74
   1  -1 -24    5.59    1.47
  -1  -1 -24    4.20    1.36
  -1  -1 -24    5.70    0.78
  -1   1 -24    4.77    0.77
   1   1 -24    4.36    0.75
   1   1 -24    5.25    0.75
  -1   1 -24    5.90    0.74
   1   1 -24    4.57    0.85
  -1   1 -24    5.21    0.84
   1   1 -25   31.94    1.81
  -1  -1 -25   33.14    1.80
  -1   1 -25   33.37    1.80
  -1   1 -25   33.39    1.72
  -1  -1 -25   32.76    1.81
   1   1 -25   34.63    1.73
   1  -1 -25   32.74    1.79
   1  -1 -25   31.34    2.70
  -1  -1 -25   40.67    2.90
  -1  -1 -25   33.74    1.74
  -1   1 -25   33.23    1.76
   1   1 -25   33.45    1.75
   1   1 -25   33.29    1.72
  -1   1 -25   35.00    1.75
  -1   1 -25   32.61    1.82
   1   1 -25   32.97    1.83
   1   1 -26  121.58    5.06
  -1  -1 -26  119.69    5.02
  -1   1 -26  123.70    5.06
   1  -1 -26  120.34    5.04
  -1  -1 -26  122.44    5.06
   1   1 -26  120.81    4.96
  -1   1 -26  119.89    4.97
   1  -1 -26  121.62    6.24
  -1  -1 -26  125.66    6.30
  -1  -1 -26  126.95    5.00
  -1   1 -26  121.11    5.02
   1   1 -26  120.86    4.97
   1   1 -26  120.99    4.96
  -1   1 -26  127.54    4.99
  -1   1 -26  124.53    5.10
   1   1 -26  121.49    5.07
  -1  -1 -27    1.77    0.82
   1  -1 -27    1.67    0.79
  -1   1 -27    0.62    0.80
   1   1 -27    0.76    0.79
  -1   1 -27   -0.06    0.68
   1   1 -27   -0.29    0.67
   1  -1 -27    0.14    0.82
  -1  -1 -27    1.68    0.83
  -1  -1 -27   -0.24    1.46
   1  -1 -27   -1.44    1.50
  -1   1 -27    0.71    0.77
  -1  -1 -27    0.98    0.72
   1   1 -27    0.06    0.64
  -1   1 -27    0.55    0.66
  -1   1 -27    0.66    0.84
   1   1 -27   -0.29    0.84
   1   1 -28   22.67    1.60
  -1   1 -28   22.31    1.60
  -1  -1 -28   22.92    1.56
   1  -1 -28   25.25    1.60
   1  -1 -28   28.48    1.71
  -1  -1 -28   26.95    1.71
  -1   1 -28   31.24    1.62
   1   1 -28   31.92    1.61
  -1  -1 -28   27.85    2.70
   1  -1 -28   29.21    2.72
  -1   1 -28   25.74    1.62
  -1  -1 -28   25.87    1.57
  -1   1 -28   29.15    1.60
   1   1 -28   29.78    1.59
  -1   1 -28   26.08    1.72
   1   1 -28   26.31    1.70
   1  -1 -29    0.78    0.86
  -1  -1 -29    0.56    0.80
   1   1 -29   -0.07    0.86
  -1   1 -29    0.51    0.83
  -1   1 -29    1.52    0.81
  -1  -1 -29    1.04    0.74
   1   1 -29   -0.06    0.70
  -1  -1 -29   -0.07    0.88
  -1   1 -29    1.21    0.74
   1  -1 -29    0.37    0.85
   1   1 -29    0.26    0.70
  -1   1 -29    0.65    0.71
  -1   1 -29    1.33    0.89
   1   1 -29    0.54    0.87
  -1   1 -30  100.74    4.37
   1  -1 -30   96.32    4.32
   1   1 -30  101.31    4.37
  -1  -1 -30   96.38    4.30
  -1  -1 -30  103.86    4.29
  -1   1 -30   94.64    4.29
  -1  -1 -30  101.52    4.39
  -1   1 -30  103.58    4.28
   1  -1 -30   98.30    4.36
   1   1 -30  106.67    4.29
   1   1 -30  111.70    4.32
  -1   1 -30  105.44    4.30
  -1   1 -30   98.54    4.39
   1   1 -30   99.34    4.39
   1  -1 -31   21.42    1.48
   1   1 -31   19.63    1.50
  -1   1 -31   23.71    1.54
  -1  -1 -31   20.43    1.45
  -1  -1 -31   23.53    1.45
  -1   1 -31   21.49    1.48
  -1  -1 -31   21.28    1.53
   1  -1 -31   21.92    1.40
  -1   1 -31   23.46    1.42
   1  -1 -31   20.79    1.50
  -1  -1 -31   20.87    1.39
   1   1 -31   22.35    1.41
  -1  -1 -31   21.13    1.40
   1  -1 -31   24.97    1.45
   1   1 -31   20.79    1.38
  -1   1 -31   21.83    1.40
  -1   1 -31   23.99    1.59
  -1  -1 -31   23.28    1.57
   1  -1 -31   17.81    1.48
   1   1 -31   22.97    1.56
  -1  -1 -32   31.32    1.80
   1  -1 -32   32.26    1.82
   1   1 -32   33.47    1.87
  -1   1 -32   34.63    1.91
  -1   1 -32   31.35    1.76
  -1  -1 -32   32.39    1.74
  -1  -1 -32   33.12    1.88
   1   1 -32   30.59    1.70
  -1   1 -32   28.90    1.69
   1  -1 -32   29.22    1.69
  -1  -1 -32   29.87    1.71
   1  -1 -32   27.08    1.80
   1  -1 -32   28.71    1.67
  -1   1 -32   27.80    1.69
   1   1 -32   30.72    1.72
  -1  -1 -32   30.63    1.70
   1   1 -32   31.16    1.86
   1  -1 -32   32.66    1.86
  -1  -1 -32   31.42    1.86
  -1   1 -32   34.11    1.92
  -1   1 -33   25.34    1.62
   1   1 -33   25.89    1.65
   1  -1 -33   25.59    1.61
  -1  -1 -33   25.87    1.60
  -1   1 -33   24.16    1.58
  -1  -1 -33   25.76    1.51
  -1  -1 -33   23.19    1.60
   1  -1 -33   25.60    1.63
  -1   1 -33   26.00    1.53
   1  -1 -33   23.33    1.49
   1   1 -33   25.46    1.50
   1  -1 -33   26.08    1.51
   1   1 -33   27.41    1.54
  -1  -1 -33   24.34    1.50
  -1   1 -33   29.27    1.57
   1   1 -33   27.58    1.69
  -1   1 -33   26.61    1.70
  -1  -1 -33   22.74    1.63
   1  -1 -33   24.56    1.61
  -1   1 -34   12.18    1.18
  -1  -1 -34   11.51    1.13
   1   1 -34   13.40    1.22
   1  -1 -34   13.14    1.18
  -1   1 -34   13.47    1.12
   1   1 -34   12.89    1.06
  -1  -1 -34   13.10    1.19
   1  -1 -34   12.13    1.17
   1  -1 -34   13.17    1.04
  -1  -1 -34   13.07    1.04
  -1   1 -34   13.35    1.07
   1   1 -34   14.04    1.10
  -1  -1 -34   12.48    1.04
   1  -1 -34   11.75    1.01
  -1   1 -34   13.58    1.08
  -1  -1 -34   12.38    1.20
   1  -1 -34   12.32    1.20
   1   1 -34   13.98    1.23
  -1   1 -34   11.57    1.21
  -1  -1 -35    9.59    1.00
   1  -1 -35    9.06    0.98
   1   1 -35    9.95    1.06
  -1   1 -35    8.87    1.00
  -1   1 -35   11.20    0.96
  -1  -1 -35    8.26    0.88
   1   1 -35   10.35    0.94
   1  -1 -35   10.57    0.93
  -1  -1 -35    9.20    0.91
   1  -1 -35    9.51    0.91
   1  -1 -35   10.27    1.07
  -1  -1 -35    8.65    1.08
   1   1 -35   10.13    1.11
  -1   1 -35    7.54    1.08
   1  -1 -36   -0.06    0.56
  -1  -1 -36   -0.17    0.59
  -1  -1 -36   -0.06    0.55
   1  -1 -36    0.79    0.57
   1   1 -36    0.14    0.77
  -1   1 -36   -0.56    0.79
   1  -1 -36    1.41    0.80
  -1  -1 -36   -0.14    0.76
  -1  -1 -36    0.30    0.67
   1   1 -36    0.52    0.77
   1  -1 -36    1.25    0.75
  -1  -1 -37    0.47    0.56
   1  -1 -37   -0.88    0.55
  -1  -1 -37    0.80    0.59
   1  -1 -37   -0.16    0.55
  -1  -1 -37    0.13    0.71
   1   1 -37    0.39    0.74
   1  -1 -37    1.13    0.77
  -1   1 -37   -0.66    0.76
   1  -1 -37    1.38    0.68
   1   1 -37    0.30    0.69
   1  -1 -38    1.00    0.52
  -1  -1 -38    0.77    0.52
   1  -1 -38    0.29    0.51
  -1  -1 -38    0.83    0.54
  -1  -1 -38    1.81    0.72
   1   1 -38    0.89    0.69
  -1   1 -38   -0.36    0.71
   1  -1 -38    1.44    0.71
   1  -1 -38    0.68    0.63
   1  -1 -39    1.32    0.52
  -1  -1 -39    1.43    0.52
   1   1 -39    1.75    0.68
  -1  -1 -39    1.16    0.67
  -1   1 -39    0.70    0.64
   1  -1 -39    2.27    0.66
   1  -1 -39    1.09    0.51
  -1  -1 -39    0.13    0.51
   1   1 -40    8.38    0.81
  -1   1 -40    9.39    0.85
  -1  -1 -40    9.61    0.84
   1  -1 -40    9.46    0.82
   1   1 -41    2.83    0.58
  -1  -1 -41    4.16    0.61
  -1   1 -41    3.81    0.62
   1  -1 -41    4.31    0.59
   1   2   0    0.53    0.57
   1   2   0    0.34    0.65
  -1   2   0    0.46    0.65
   1   2   1  911.42   33.92
   1   2  -1  900.48   33.83
   1   2  -1  896.32   33.86
   1   2  -1  926.42   33.99
   1   2   1  940.93   34.00
  -1   2   1  918.26   33.99
  -1   2  -1  931.85   34.01
   1   2   2 4402.66  162.50
   1   2  -2 4463.39  162.37
  -1   2   2 4497.83  162.49
   1   2  -2 4387.02  162.34
   1   2  -2 4363.86  162.54
  -1   2  -2 4463.88  162.56
   1   2   3 9672.64  352.24
  -1   2   3 9738.67  352.22
  -1   2  -3 9708.22  352.38
  -1   2  -3 9311.50  352.31
   1   2   4 3181.45  117.28
  -1   2   4 3188.62  117.27
   1   2  -4 3200.59  117.40
  -1   2  -4 3231.57  117.41
  -1   2  -4 3212.16  117.28
   1   2  -4 3191.14  117.33
  -1   2  -4 3164.75  117.34
   1   2  -4 3162.59  117.26
  -1   2   5 1322.96   50.19
   1   2   5 1330.54   50.21
  -1   2  -5 1376.15   50.33
   1   2  -5 1376.83   50.32
   1   2  -5 1349.68   50.24
   1   2  -5 1364.79   50.19
  -1   2  -5 1364.52   50.20
  -1   2  -5 1374.30   50.26
  -1   2   6  207.40    7.62
   1   2   6  195.18    7.60
  -1   2  -6  182.41    7.66
   1   2  -6  187.71    7.67
   1   2  -6  191.27    7.59
   1   2  -6  189.07    7.55
  -1   2  -6  179.26    7.52
  -1   2  -6  186.92    7.59
   1   2   7  605.56   22.71
  -1   2   7  612.96   22.71
   1   2  -7  611.60   22.80
  -1   2  -7  596.89   22.80
  -1   2  -7  607.55   22.67
   1   2  -7  596.46   22.66
  -1   2  -7  577.51   22.67
   1   2  -7  609.30   22.70
   1   2   8   60.87    2.88
  -1   2   8   58.15    2.83
   1   2  -8   53.80    2.86
  -1   2  -8   52.77    2.84
  -1   2  -8   58.77    2.78
  -1   2  -8   60.21    2.82
   1   2  -8   53.93    2.73
   1   2  -8   57.87    2.77
   1   2   9   26.13    1.82
  -1   2   9   26.03    1.76
  -1   2  -9   28.69    1.84
   1   2  -9   27.48    1.86
   1   2  -9   29.65    1.75
   1   2  -9   30.00    1.76
  -1   2  -9   30.37    1.79
  -1   2  -9   26.15    1.72
   1   2  10    2.15    0.94
  -1   2  10    1.06    0.87
  -1   2 -10    1.33    0.86
   1   2 -10    1.97    0.86
  -1   2 -10    1.48    0.73
  -1   2 -10    1.05    0.72
   1   2 -10    2.47    0.77
   1   2 -10    1.88    0.75
   1   2  11   36.38    2.18
  -1   2 -11   33.74    2.19
   1   2 -11   33.75    2.14
   1   2 -11   36.52    2.08
  -1   2 -11   34.73    2.06
  -1   2 -11   33.39    2.06
   1   2 -11   34.12    2.03
   1   2  12   53.87    2.84
  -1   2 -12   48.97    2.85
   1   2 -12   54.81    2.94
   1   2 -12   52.04    2.77
  -1   2 -12   52.14    2.75
   1   2  13  127.81    5.65
  -1   2 -14  258.36    9.58
   1   2 -14  254.53    9.57
  -1   2 -14  249.02    9.57
   1   2 -14  258.57    9.57
   1   2  14  243.96   10.30
  -1   2 -15   48.88    2.10
   1   2 -15   49.36    2.10
   1   2 -15   48.89    2.09
  -1   2 -15   49.64    2.10
   1   2  15   46.88    2.80
  -1   2 -16   56.42    2.36
   1   2 -16   56.55    2.36
  -1   2 -16   54.38    2.35
   1   2 -16   54.34    2.34
   1   2  16   58.11    3.14
  -1   2 -17   24.48    1.26
   1   2 -17   23.58    1.25
   1   2 -17   25.34    1.25
  -1   2 -17   24.12    1.25
   1   2  17   22.72    1.96
   1   2 -18  119.12    4.62
  -1   2 -18  119.41    4.63
   1   2 -18  114.16    4.60
  -1   2 -18  113.40    4.60
  -1   2 -19    1.20    0.58
   1   2 -19    1.31    0.55
   1   2 -19    2.90    0.59
  -1   2 -19    1.72    0.57
  -1  -2 -19    1.57    0.64
   1  -2 -19    1.40    0.63
   1   2 -19    1.51    0.58
  -1   2 -19    1.71    0.59
   1  -2 -19    2.33    0.60
   1   2 -19    1.07    0.63
  -1   2 -19    2.28    0.65
   1   2 -20   40.84    1.88
  -1   2 -20   40.85    1.89
  -1   2 -20   43.03    1.89
   1   2 -20   40.26    1.86
  -1   2 -20   37.21    1.88
   1  -2 -20   38.43    1.93
  -1  -2 -20   40.16    1.93
   1   2 -20   39.89    1.91
   1   2 -20   36.93    1.88
  -1   2 -20   41.74    1.93
   1  -2 -20   40.10    1.91
  -1   2 -20   40.19    1.97
   1   2 -20   35.81    1.93
   1   2 -21    1.22    0.57
  -1   2 -21    2.32    0.63
   1  -2 -21    1.49    0.68
  -1  -2 -21    1.54    0.66
  -1   2 -21    0.21    0.63
   1   2 -21    2.05    0.65
  -1   2 -21    0.90    0.62
   1   2 -21    1.69    0.66
  -1   2 -21    2.23    0.65
   1   2 -21    3.10    0.65
   1   2 -21    1.21    0.67
  -1   2 -21    1.75    0.68
   1   2 -22   52.90    2.39
  -1   2 -22   50.94    2.39
  -1   2 -22   49.66    2.42
  -1  -2 -22   53.63    2.46
   1  -2 -22   59.13    2.49
   1   2 -22   57.96    2.48
   1   2 -22   54.31    2.45
  -1   2 -22   54.37    2.47
   1   2 -22   52.69    2.41
  -1   2 -22   50.70    2.40
   1   2 -22   53.31    2.49
  -1   2 -22   50.54    2.48
  -1   2 -23   34.07    1.72
   1   2 -23   32.81    1.72
  -1  -2 -23   32.65    1.79
  -1   2 -23   33.33    1.77
   1  -2 -23   34.09    1.79
   1   2 -23   35.00    1.80
   1   2 -23   34.51    1.79
  -1   2 -23   32.71    1.78
   1   2 -23   35.00    1.76
   1   2 -23   34.38    1.74
  -1   2 -23   33.05    1.73
   1   2 -23   31.70    1.80
  -1   2 -23   34.57    1.85
   1   2 -24   13.78    1.03
  -1   2 -24    9.60    0.96
   1   2 -24   11.38    1.03
  -1   2 -24   10.23    1.00
   1  -2 -24   12.01    1.05
  -1   2 -24   12.03    1.05
   1   2 -24   11.80    1.02
  -1   2 -24   12.08    1.02
   1   2 -24   12.64    1.00
  -1   2 -24   11.47    1.10
   1   2 -24   12.30    1.12
   1   2 -25  116.45    4.66
  -1   2 -25  113.04    4.67
   1   2 -25  110.85    4.71
  -1   2 -25  115.15    4.73
   1  -2 -25  111.78    4.71
  -1   2 -25  110.89    4.72
  -1  -2 -25  120.96    4.70
   1   2 -25  109.07    4.69
  -1   2 -25  122.80    4.71
  -1   2 -25   99.81    6.08
   1   2 -25  106.58    6.16
   1   2 -25  116.72    4.68
  -1   2 -25  107.64    4.77
   1   2 -25  112.79    4.78
   1  -2 -26  228.47   10.12
  -1  -2 -26  216.41   10.06
  -1   2 -26  223.23    8.73
   1   2 -26  223.77    8.72
   1   2 -26  215.04    8.76
   1  -2 -26  232.03    8.78
  -1   2 -26  226.08    8.79
   1   2 -26  223.82    8.76
  -1   2 -26  226.62    8.79
  -1  -2 -26  235.92    8.75
  -1   2 -26  214.16   10.42
  -1   2 -26  228.30    8.75
   1   2 -26  205.06   10.30
   1   2 -26  219.03    8.73
   1   2 -26  222.00    8.84
  -1   2 -26  224.69    8.85
  -1  -2 -27    0.25    1.54
   1  -2 -27    1.99    1.49
  -1   2 -27    5.34    0.90
   1   2 -27    3.68    0.88
  -1   2 -27    3.13    0.88
   1   2 -27    4.10    0.87
  -1  -2 -27    3.06    0.83
  -1   2 -27    3.10    0.77
   1  -2 -27    3.28    0.91
  -1  -2 -27    2.45    0.89
   1   2 -27    3.06    0.74
  -1   2 -27    2.88    0.76
   1   2 -27    4.26    0.82
   1   2 -27    3.02    1.69
  -1   2 -27    3.69    1.86
   1   2 -27    1.83    0.90
  -1   2 -27    2.80    0.95
  -1   2 -28   61.70    2.89
   1   2 -28   61.45    2.88
  -1  -2 -28   61.86    2.81
  -1   2 -28   59.28    2.88
   1   2 -28   58.55    2.83
  -1  -2 -28   60.85    2.92
   1  -2 -28   63.44    2.93
  -1   2 -28   62.57    2.85
   1   2 -28   63.09    2.85
  -1   2 -28   62.68    2.98
   1   2 -28   57.47    2.92
   1   2 -29   29.18    1.65
  -1   2 -29   29.20    1.64
  -1   2 -29   25.81    1.59
   1  -2 -29   26.03    1.64
  -1  -2 -29   23.34    1.61
  -1   2 -29   21.11    1.49
   1   2 -29   22.89    1.49
  -1   2 -29   25.08    1.68
   1   2 -29   22.82    1.63
  -1   2 -30   77.26    3.58
  -1   2 -30   83.39    3.60
   1   2 -30   81.53    3.61
   1   2 -30   80.05    3.68
  -1   2 -30   81.98    3.69
  -1  -2 -30   78.17    3.62
   1  -2 -30   83.13    3.64
   1   2 -31   11.96    1.13
  -1   2 -31   12.24    1.11
   1   2 -31   12.04    1.23
  -1   2 -31   12.41    1.28
  -1  -2 -31   14.01    1.23
   1  -2 -31   12.01    1.18
  -1   2 -32   66.52    2.96
   1   2 -32   63.66    2.94
   1   2 -32   62.32    3.00
  -1   2 -32   59.06    3.00
   1  -2 -32   59.50    2.93
  -1  -2 -32   64.68    2.99
   1   2 -33   82.02    3.59
   1   2 -33   78.03    3.65
  -1   2 -33   85.70    3.70
   1  -2 -33   81.18    3.52
   1  -2 -33   80.03    3.62
  -1  -2 -33   82.01    3.53
  -1  -2 -33   83.32    3.65
   1   2 -34    1.45    0.81
  -1  -2 -34    1.02    0.62
   1  -2 -34    1.01    0.65
  -1  -2 -34    0.71    0.80
   1  -2 -34    0.28    0.73
   1  -2 -34    1.25    0.68
  -1  -2 -34    0.12    0.64
   1   2 -34    0.68    0.83
   1  -2 -34    1.77    0.82
  -1   2 -34    0.69    0.83
  -1  -2 -34    1.08    0.84
  -1  -2 -35    2.03    0.79
  -1  -2 -35    2.27    0.66
   1  -2 -35    2.86    0.80
   1  -2 -35    2.75    0.67
   1  -2 -35    2.26    0.67
  -1  -2 -35    2.18    0.67
  -1   2 -35    2.02    0.89
   1   2 -35    2.06    0.88
  -1  -2 -35    2.67    0.80
   1  -2 -35    2.42    0.83
   1  -2 -36   -0.25    0.71
  -1  -2 -36    0.74    0.57
   1  -2 -36   -0.10    0.54
  -1  -2 -36   -1.01    0.75
   1  -2 -36    0.50    0.71
   1   2 -36    0.79    0.79
  -1   2 -36   -0.07    0.75
  -1  -2 -36    1.41    0.76
  -1  -2 -36    1.07    0.61
   1  -2 -36    1.69    0.62
  -1  -2 -37   10.12    0.87
   1  -2 -37   12.46    0.90
  -1   2 -37   12.79    1.06
  -1  -2 -37   11.60    1.04
   1   2 -37   11.29    1.05
   1  -2 -37   11.72    1.02
   1   2  37   10.81    0.93
  -1  -2 -37   10.08    0.86
   1  -2 -37   11.86    0.89
  -1  -2 -38   10.39    0.80
   1  -2 -38   10.14    0.82
   1  -2 -38   12.24    0.98
  -1  -2 -38   10.84    0.92
  -1   2 -38   11.51    0.99
   1   2 -38    8.96    0.91
   1  -2 -38    9.95    0.82
  -1  -2 -38   10.20    0.83
   1   2  38   11.03    0.89
   1   2 -39    2.31    0.67
  -1  -2 -39    4.44    0.69
  -1   2 -39    4.12    0.70
   1  -2 -39    3.75    0.66
   1   2  39    3.31    0.59
  -1   2  39    3.22    0.59
   1   2 -40    4.12    0.62
  -1   2 -40    4.03    0.63
   1  -2 -40    3.56    0.60
  -1  -2 -40    3.72    0.62
   1   2  40    3.63    0.53
   1   2  40    4.67    0.58
  -1   2  40    3.83    0.54
  -1   3   0   32.20    1.92
   1   3   0   30.42    1.85
   1   3  -1   24.73    1.61
  -1   3  -1   23.54    1.61
  -1   3   1   23.70    1.64
   1   3   1   23.15    1.59
   1   3   2   61.73    3.07
   1   3  -2   67.98    3.23
   1   3   2   69.08    3.23
  -1   3   2   67.96    3.24
  -1   3  -2   70.92    3.27
   1   3   3   51.28    2.67
   1   3  -3   55.43    2.85
  -1   3  -3   54.85    2.86
   1   3   3   53.67    2.76
  -1   3   3   55.38    2.77
   1   3   4    0.72    0.75
  -1   3  -4    2.07    0.80
   1   3  -4    1.75    0.75
   1   3  -4    2.76    0.83
  -1   3  -4    1.57    0.85
   1   3   5    2.20    0.86
  -1   3  -5    3.65    0.88
   1   3  -5    3.82    0.94
   1   3  -5    3.11    0.85
  -1   3  -5    4.38    0.92
   1   3   6    1.02    0.88
   1   3  -6    0.21    0.74
   1   3  -6    1.38    0.80
  -1   3  -6    0.35    0.80
  -1   3  -6    1.16    0.77
   1   3   7   36.04    2.15
  -1   3  -7   36.33    2.23
   1   3  -7   39.76    2.19
  -1   3  -7   32.85    2.08
   1   3  -7   34.03    2.18
   1   3  -7   30.50    2.23
  -1   3  -7   34.58    2.29
  -1   3  -8    9.38    1.22
   1   3  -8   12.74    1.30
  -1   3  -8   11.08    1.21
   1   3   8    9.42    1.23
   1   3  -8   11.11    1.38
  -1   3  -8   10.70    1.38
   1   3   9    3.52    1.01
  -1   3  -9    3.38    0.96
  -1   3  -9    2.16    1.00
   1   3  -9    2.51    0.91
   1   3  -9    3.69    0.95
  -1   3  -9    2.84    0.49
   1   3  -9    3.24    0.49
   1   3   9    2.91    0.49
  -1   3   9    3.27    0.52
  -1   3  -9    3.22    1.03
   1   3  -9    4.18    1.09
   1   3  10   96.68    4.41
   1   3  10   87.40    3.58
  -1   3  10   89.82    3.57
   1   3 -10   95.73    4.34
   1   3 -10   89.65    4.31
  -1   3 -10   88.78    4.32
  -1   3 -10   95.81    4.35
  -1   3 -10   86.84    4.47
   1   3 -10   93.67    4.52
  -1   3 -11    2.87    0.92
   1   3 -11    3.91    0.98
   1   3 -11    2.89    0.92
  -1   3 -11    2.66    0.96
  -1   3  11    3.00    0.52
   1   3  11    2.67    0.50
   1   3 -11    3.15    1.12
  -1   3 -11    4.16    1.17
   1   3  11    4.61    1.13
   1   3 -12   33.78    2.46
  -1   3 -12   39.44    2.57
   1   3 -12   35.31    2.33
   1   3 -12   31.98    2.27
  -1   3 -12   33.83    2.29
  -1   3 -12   41.29    2.43
  -1   3  12   34.59    1.62
   1   3  12   39.02    2.43
   1   3  12   35.98    1.63
   1   3 -13   59.90    3.49
  -1   3 -13   61.59    3.53
  -1   3 -13   56.99    3.27
   1   3 -13   59.10    3.29
   1   3 -13   58.13    3.25
  -1   3 -13   64.54    3.36
   1   3  13   57.58    3.32
   1   3  13   59.10    2.49
  -1   3  13   59.02    2.48
  -1   3 -14  141.95    6.37
   1   3 -14  127.59    6.24
   1   3 -14  135.00    6.07
  -1   3 -14  127.82    6.03
   1   3  14  130.10    6.08
   1   3  15   33.20    2.40
  -1   3 -15   32.11    2.50
   1   3 -15   30.71    2.48
  -1   3 -16    2.68    1.26
   1   3 -16    2.85    1.28
  -1   3  16    2.78    0.62
   1   3  16    2.21    0.66
   1  -3 -16    2.21    0.64
  -1  -3 -16    2.70    0.60
  -1  -3 -16    3.09    0.63
   1  -3 -16    1.73    0.61
  -1   3 -16    2.49    0.70
  -1   3 -16    2.04    0.59
   1   3 -16    2.32    0.61
   1   3 -16    2.56    0.66
   1   3  16    1.76    1.05
   1   3 -17   41.63    3.15
  -1   3 -17   42.01    3.18
   1   3  17   50.44    2.24
  -1   3  17   48.34    2.23
   1  -3 -17   48.90    2.23
  -1  -3 -17   47.03    2.22
   1  -3 -17   48.58    2.21
  -1  -3 -17   50.53    2.20
   1   3 -17   45.92    2.15
  -1   3 -17   48.09    2.16
   1   3 -17   45.12    2.23
  -1   3 -17   46.77    2.26
  -1   3 -18    4.12    1.44
   1   3 -18    4.97    1.52
  -1   3  18    5.45    0.80
   1   3  18    6.10    0.77
   1  -3 -18    6.54    0.79
  -1  -3 -18    4.26    0.77
  -1  -3 -18    6.95    0.79
   1  -3 -18    4.85    0.76
   1   3 -18    5.33    0.81
  -1   3 -18    5.17    0.84
   1   3 -19   28.04    2.55
  -1   3 -19   29.66    2.56
  -1   3  19   23.55    1.43
   1  -3 -19   21.95    1.41
  -1  -3 -19   21.01    1.37
   1  -3 -19   24.03    1.39
   1   3 -19   22.64    1.45
  -1   3 -19   25.50    1.49
  -1   3 -20   28.65    2.73
   1   3 -20   30.72    2.79
  -1   3  20   35.23    1.80
  -1  -3 -20   35.63    1.79
   1  -3 -20   31.55    1.77
   1  -3 -20   33.49    1.76
   1   3 -20   32.51    1.81
  -1   3 -20   33.39    1.82
   1   3 -21   19.91    2.38
  -1   3 -21   17.29    2.28
  -1   3  21   23.83    1.44
   1  -3 -21   23.88    1.47
  -1  -3 -21   23.04    1.42
   1  -3 -21   24.52    1.43
   1   3 -21   22.81    1.48
  -1   3 -21   22.42    1.48
   1  -3 -22    0.38    0.75
  -1  -3 -22    1.39    0.72
  -1   3 -22    2.78    1.46
   1   3 -22    0.55    1.41
  -1   3 -22    1.77    0.85
   1   3 -22    0.63    0.79
  -1   3  22    0.19    0.74
  -1  -3 -23   55.94    2.50
   1  -3 -23   51.71    2.48
  -1   3 -23   43.28    3.71
   1   3 -23   44.31    3.69
  -1   3 -23   50.72    2.54
   1   3 -23   47.16    2.50
  -1   3  23   53.19    2.47
   1  -3 -24    0.55    0.73
   1   3 -24   -0.08    0.84
  -1   3 -24    0.08    0.82
  -1   3 -24   -1.21    1.67
   1   3 -24   -0.30    1.70
   1  -3 -25   41.61    2.21
   1   3 -25   41.50    2.28
  -1   3 -25   45.03    2.32
  -1   3 -25   43.12    3.62
   1   3 -25   47.65    3.73
   1   3 -26   21.62    1.57
  -1   3 -26   22.56    1.60
   1  -3 -26   22.41    1.52
   1   3 -27   13.32    1.31
  -1   3 -27   14.95    1.38
   1   3 -28   17.07    1.39
  -1   3 -28   14.27    1.32
  -1   3 -29   11.28    1.24
   1   3 -29   12.32    1.25
   1  -3 -29   10.76    1.14
  -1  -3 -29   12.43    1.22
   1   3 -30   17.09    1.45
  -1   3 -30   16.55    1.44
   1  -3 -30   19.52    1.38
  -1  -3 -30   17.44    1.38
  -1   3 -31   48.67    2.53
   1   3 -31   49.53    2.51
   1  -3 -31   48.32    2.44
  -1  -3 -31   49.15    2.48
  -1   3 -32    6.36    1.02
   1   3 -32    5.71    1.02
  -1  -3 -32    7.01    0.98
   1  -3 -32    6.20    0.94
   1   3 -33    5.90    0.98
  -1   3 -33    5.25    0.98
  -1  -3 -33    7.40    0.99
   1  -3 -33    6.82    0.93
  -1   3 -34    4.31    0.96
   1   3 -34    7.36    0.98
   1  -3 -34    7.35    0.96
  -1  -3 -34    7.52    0.97
   1  -3 -35   14.93    1.12
   1  -3 -35   14.01    1.00
  -1  -3 -35   13.30    0.98
  -1  -3 -35   13.68    1.09
  -1  -3 -35   13.30    1.11
   1  -3 -35   14.25    1.12
  -1   3 -35   13.70    1.17
   1   3 -35   13.14    1.12
   1   3  35   12.97    1.04
  -1  -3 -35   14.32    1.02
   1  -3 -35   13.06    0.99
   1  -3 -36    6.80    0.71
  -1  -3 -36    6.57    0.86
  -1  -3 -36    7.50    0.74
   1  -3 -36    5.43    0.82
  -1  -3 -36    5.65    0.83
   1  -3 -36    6.37    0.85
  -1   3 -36    6.34    0.87
   1   3 -36    7.40    0.89
   1   3  36    6.33    0.79
  -1  -3 -36    4.48    0.65
   1  -3 -36    6.00    0.70
   1  -3 -37    5.73    0.77
  -1  -3 -37    5.31    0.78
   1  -3 -37    6.22    0.76
  -1  -3 -37    6.41    0.79
   1   3 -37    5.05    0.77
  -1   3 -37    4.55    0.77
  -1   3  37    5.97    0.71
   1   3  37    6.09    0.72
  -1   3 -38    0.33    0.60
  -1  -3 -38    0.89    0.60
   1   3 -38    1.19    0.59
   1  -3 -38    0.83    0.56
  -1   3  38    0.96    0.52
   1   3  38    1.60    0.55
  -1  -3 -39   10.60    0.81
   1  -3 -39   10.28    0.79
   1   3 -39   10.36    0.80
  -1   3 -39   10.41    0.82
   1   3  39   11.20    0.76
  -1   3  39   10.46    0.73
   1   4   0    0.76    0.48
  -1   4   0    0.25    0.47
  -1   4  -1  133.46    5.86
   1   4   1  133.17    5.86
  -1   4   1  130.08    5.85
   1   4  -1  144.39    5.94
   1   4  -1  129.28    5.04
  -1   4  -1  133.92    5.05
   1   4   1  124.70    5.04
  -1   4   1  126.93    5.03
   1   4  -2   27.72    2.15
  -1   4   2   26.50    2.02
   1   4   2   23.90    1.95
  -1   4  -2   29.25    2.21
  -1   4   2   29.17    1.41
   1   4   2   29.76    1.42
  -1   4  -2   31.56    1.43
   1   4  -2   31.05    1.42
  -1   4   3  107.44    5.06
   1   4   3  114.63    5.13
   1   4  -3  109.35    5.06
   1   4  -3  114.00    5.24
  -1   4  -3  106.99    5.07
  -1   4  -3  105.65    5.20
   1   4  -3  109.54    4.29
  -1   4  -3  104.30    4.28
  -1   4   3  108.28    4.29
   1   4   3  107.01    4.30
   1   4  -3  113.69    4.30
  -1   4  -3  110.01    4.29
  -1   4  -4    5.09    1.23
  -1   4  -4    4.37    1.07
   1   4   4    6.54    1.16
   1   4  -4    5.48    1.18
  -1   4   4    6.19    1.20
   1   4  -4    4.96    0.60
  -1   4  -4    4.58    0.61
   1   4   4    3.76    0.63
  -1   4   4    4.48    0.61
  -1   4  -4    4.67    0.62
   1   4  -4    6.16    0.60
  -1   4   5  379.02   15.18
   1   4  -5  370.00   15.28
   1   4  -5  378.61   15.18
   1   4   5  365.68   15.15
  -1   4  -5  358.48   15.27
  -1   4  -5  384.24   15.22
   1   4  -5  382.58   14.33
  -1   4  -5  379.91   14.34
  -1   4   5  396.84   14.35
   1   4   5  401.86   14.37
   1   4  -5  373.04   14.33
  -1   4  -5  385.46   14.34
  -1   4   6  498.65   19.54
   1   4   6  498.30   19.51
  -1   4  -6  496.05   19.66
   1   4  -6  503.43   19.54
   1   4  -6  507.89   19.66
  -1   4  -6  505.93   19.56
  -1   4  -6  499.01   18.64
   1   4  -6  506.71   18.64
   1   4   6  488.52   19.39
  -1   4   6  506.05   18.65
   1   4   6  499.09   18.65
  -1   4  -6  492.12   18.63
   1   4  -6  504.29   18.63
  -1   4   7  169.57    7.45
  -1   4  -7  173.19    7.57
   1   4  -7  172.88    7.57
   1   4   7  168.99    7.43
  -1   4  -7  180.63    7.53
   1   4  -7  169.96    7.45
   1   4  -7  171.27    6.56
  -1   4  -7  170.81    6.56
  -1   4   7  171.36    6.57
   1   4   7  158.73    7.33
   1   4   7  164.88    6.57
   1   4  -7  170.28    6.56
  -1   4  -7  174.10    6.57
  -1   4  -8    1.17    0.52
   1   4  -8    1.69    0.55
   1   4   8    2.58    0.65
  -1   4   8    2.79    0.61
   1   4   8    2.37    1.03
  -1   4  -8    3.23    1.17
   1   4  -8    3.58    1.13
  -1   4  -8    0.16    0.98
   1   4  -8    2.34    1.18
   1   4   9  261.87    9.88
   1   4   9  258.96   10.76
  -1   4   9  270.78    9.87
  -1   4  -9  254.83    9.85
   1   4  -9  252.21    9.85
   1   4  -9  257.23   10.88
   1   4  -9  264.15   10.85
  -1   4  -9  266.34   10.88
  -1   4  -9  257.98   10.90
  -1   4 -10    3.42    0.59
   1   4 -10    5.09    0.63
   1   4 -10    3.67    0.66
   1   4  10    0.98    1.11
   1   4 -10    3.91    0.75
  -1   4 -10    2.38    0.77
  -1   4 -10    3.50    0.64
  -1   4  10    3.56    0.71
   1   4  10    2.16    0.62
  -1   4  10    3.98    0.66
  -1   4 -10    3.38    1.16
  -1   4 -10    3.23    1.18
   1   4 -10    4.52    1.19
   1   4 -10    4.56    1.22
   1   4  11   17.82    1.17
  -1   4  11   17.93    1.15
   1   4  11   14.90    1.74
  -1   4 -11   15.73    1.13
   1   4 -11   18.00    1.20
   1   4 -11   16.24    1.06
  -1   4 -11   13.68    1.05
   1   4  11   18.49    1.06
  -1   4  11   16.43    1.04
   1  -4 -11   16.97    1.08
  -1   4 -11   17.28    1.79
   1   4 -11   14.59    1.70
  -1   4 -11   13.93    1.75
   1   4 -11   15.71    1.73
  -1   4  12   14.00    1.08
   1   4  12   15.99    1.13
  -1   4 -12   18.50    1.18
   1   4 -12   14.32    1.03
   1   4 -12   14.19    1.12
  -1   4 -12   14.53    1.04
   1   4  12   15.93    1.03
   1  -4 -12   14.31    1.02
   1   4 -12   12.63    1.69
  -1   4 -12   17.15    1.84
   1   4 -12   15.87    1.70
  -1   4 -12   16.84    1.79
  -1   4  13   82.84    3.54
  -1   4 -13   84.09    3.49
   1   4 -13   85.32    3.50
   1   4 -13   78.75    3.54
  -1   4 -13   79.55    3.56
   1  -4 -13   84.36    3.50
   1   4  13   86.58    3.47
  -1   4 -13   83.37    4.48
   1   4 -13   88.15    4.58
   1   4 -13   80.85    4.41
  -1   4 -13   82.79    4.54
  -1   4 -14   22.60    2.41
   1   4 -14   21.37    2.26
   1   4 -14   22.35    2.17
   1   4 -14   25.59    2.21
  -1   4 -14   24.18    2.16
  -1   4 -14   25.71    2.25
   1  -4 -14   21.48    1.33
  -1   4  14   21.89    1.39
   1   4  14   25.20    1.30
  -1  -4 -14   22.03    1.31
   1  -4 -14   22.62    1.32
   1   4 -14   21.88    1.30
   1   4 -14   22.35    1.42
  -1   4 -14   22.22    1.44
  -1   4 -14   21.53    1.30
  -1   4 -15   40.07    3.28
   1   4 -15   45.88    3.36
  -1   4 -15   42.97    3.10
   1   4 -15   40.13    3.03
  -1   4  15   45.79    2.22
   1  -4 -15   46.48    2.22
  -1  -4 -15   45.89    2.19
   1   4  15   49.59    2.13
   1  -4 -15   45.61    2.17
  -1  -4 -15   48.19    2.18
  -1   4 -15   45.20    2.14
   1   4 -15   48.53    2.16
   1   4 -15   43.73    2.22
  -1   4 -15   40.89    2.21
   1   4 -16    1.01    1.39
  -1   4 -16    2.31    1.49
  -1   4  16    2.01    0.81
  -1  -4 -16    1.93    0.75
   1  -4 -16    2.09    0.80
  -1  -4 -16    0.60    0.64
   1   4  16    3.35    0.66
   1  -4 -16    1.62    0.68
   1   4 -16    1.35    0.65
  -1   4 -16    1.98    0.69
  -1   4 -16    0.92    0.79
   1   4 -16    0.71    0.75
   1   4 -17   16.86    2.23
  -1   4 -17   16.56    2.24
  -1   4  17   15.64    1.23
   1  -4 -17   14.62    1.15
  -1  -4 -17   15.48    1.18
  -1  -4 -17   16.58    1.17
   1  -4 -17   17.02    1.18
  -1   4 -17   16.50    1.14
   1   4 -17   17.62    1.14
  -1   4 -17   14.72    1.26
   1   4 -17   14.19    1.21
  -1   4 -18   21.36    2.54
   1   4 -18   21.06    2.51
  -1   4  18   23.93    1.52
  -1  -4 -18   26.05    1.49
   1  -4 -18   25.44    1.50
   1  -4 -18   24.09    1.44
  -1   4 -18   24.31    1.54
  -1   4 -18   22.03    1.42
   1   4 -18   23.14    1.54
   1   4 -18   22.65    1.41
  -1   4 -19    0.29    1.46
   1   4 -19   -1.13    1.61
  -1   4  19    0.87    0.78
  -1  -4 -19    0.19    0.81
   1  -4 -19   -0.26    0.74
   1  -4 -19    1.94    0.71
   1   4 -19    0.51    0.84
  -1   4 -19   -0.07    0.84
   1   4 -20   35.42    3.19
  -1   4 -20   31.78    3.10
  -1   4  20   32.44    1.87
  -1  -4 -20   31.54    1.81
   1  -4 -20   33.83    1.85
   1  -4 -20   33.30    1.82
  -1   4 -20   35.19    1.95
   1   4 -20   32.00    1.88
  -1   4 -21   72.66    4.84
  -1   4  21   72.41    3.23
   1  -4 -21   70.20    3.18
  -1   4 -21   69.71    3.28
   1   4 -21   66.08    3.23
   1  -4 -21   73.27    3.20
  -1  -4 -21   73.05    3.19
   1  -4 -22    1.55    0.86
   1   4 -22    3.94    1.01
  -1   4 -22    3.92    1.02
   1   4 -22    4.04    1.89
  -1   4 -22    4.73    1.90
   1  -4 -23  115.87    4.73
   1   4 -23  108.31    4.76
  -1   4 -23  109.01    4.78
   1  -4 -24  122.87    4.89
  -1   4 -24  111.41    4.93
   1   4 -24  111.07    4.91
   1  -4 -25    7.15    1.07
  -1   4 -25    5.63    1.07
   1   4 -25    5.38    1.09
   1   4 -26   40.73    2.27
  -1   4 -26   42.24    2.29
  -1   4 -27    3.94    1.01
   1   4 -27    5.20    1.05
  -1   4 -28    2.56    0.98
   1   4 -28    2.52    0.96
   1   4 -29    1.11    0.92
  -1   4 -29    1.21    0.91
  -1   4 -30   -0.23    0.85
   1   4 -30    0.08    0.83
   1  -4 -30    1.47    0.79
  -1  -4 -30   -0.28    0.79
  -1  -4 -31    2.25    0.83
   1  -4 -31    2.29    0.83
  -1   4 -31    3.79    0.93
   1   4 -31    1.46    0.86
   1   4  31    0.65    0.66
  -1  -4 -32    3.35    0.82
   1  -4 -32    3.49    0.81
  -1   4 -32    3.15    0.88
   1   4 -32    3.44    0.86
   1   4  32    2.19    0.68
   1  -4 -33    5.98    0.86
  -1  -4 -33    5.11    0.85
   1   4 -33    6.00    0.92
  -1   4 -33    5.78    0.95
   1   4  33    6.56    0.80
  -1  -4 -34   23.80    1.39
   1  -4 -34   20.74    1.36
   1   4 -34   23.31    1.42
  -1   4 -34   21.76    1.41
  -1   4  34   23.39    1.30
   1   4  34   22.76    1.29
   1  -4 -35   17.29    1.10
  -1  -4 -35   14.50    1.08
  -1   4 -35   15.43    1.12
   1   4 -35   15.79    1.10
   1   4  35   15.33    1.01
  -1   4  35   15.31    1.01
   1  -4 -36    0.57    0.57
  -1  -4 -36    0.75    0.59
   1  -4 -36   -0.22    0.56
  -1  -4 -36    0.67    0.57
  -1   4 -36   -0.93    0.60
   1   4 -36    1.61    0.61
   1   4  36   -0.62    0.48
  -1   4  36    0.88    0.50
  -1  -4 -37   12.86    0.91
   1  -4 -37   15.38    0.93
   1   4  37   14.87    0.87
   1   4 -37   13.03    0.93
  -1  -4 -37   15.08    0.94
  -1   4 -37   14.63    0.95
   1  -4 -37   15.33    0.94
   1   5   0    7.23    0.78
  -1   5   0    6.07    0.66
  -1   5   0    5.97    0.79
   1   5   0    4.83    0.74
  -1   5   0    6.08    0.84
   1   5   0    4.51    0.79
  -1   5   0    4.50    1.40
   1   5   0    6.55    1.45
  -1   5   0    5.09    0.80
  -1   5   0    7.61    0.74
   1   5   0    7.29    0.70
   1   5   1    6.66    0.71
  -1   5  -1    5.92    0.70
  -1   5   1    6.88    0.70
   1   5  -1    6.81    0.70
   1   5  -1    5.61    0.83
  -1   5   1    7.62    0.89
  -1   5   1    6.20    0.80
   1   5   1    5.83    0.85
   1   5   1    6.66    0.81
  -1   5  -1    8.06    0.90
  -1   5  -1    8.11    0.83
  -1   5   1    7.40    0.71
   1   5  -1    6.16    0.74
  -1   5  -1    6.07    0.70
  -1   5   1    7.07    0.81
   1   5   1    6.26    0.76
   1   5  -1    8.41    1.58
  -1   5   1    7.37    1.47
   1   5   1    4.87    1.41
  -1   5   1    8.37    1.56
   1   5   1    3.36    1.26
  -1   5  -1    4.26    1.40
   1   5   1    6.79    0.70
  -1   5   1    6.10    0.84
   1   5  -1    4.07    0.68
  -1   5   2   13.06    0.92
   1   5   2   11.95    0.90
   1   5  -2   11.30    0.89
  -1   5  -2   12.51    0.90
  -1   5   2   13.31    1.03
  -1   5  -2   13.30    1.02
   1   5  -2   15.37    1.11
   1   5   2   12.17    1.04
   1   5   2   13.91    1.05
   1   5   2   11.86    0.97
   1   5  -2   12.16    0.91
  -1   5  -2   12.75    0.89
  -1   5   2   12.57    0.98
  -1   5  -2   13.84    0.94
  -1   5   2   14.97    0.92
   1   5  -2   13.92    1.00
  -1   5  -2   12.41    0.95
  -1   5   2   12.94    1.70
   1   5  -2   12.11    1.75
   1   5   2   11.86    1.64
   1   5  -2   12.75    1.58
  -1   5  -2   12.94    1.61
  -1   5  -2    7.67    1.55
  -1   5   2   12.98    1.07
   1   5   2   10.83    0.87
   1   5  -2   10.71    0.94
  -1   5  -2   10.77    0.94
  -1   5  -3    0.66    0.52
   1   5  -3   -0.05    0.51
   1   5   3    0.89    0.67
   1   5   3   -0.44    0.67
  -1   5   3    0.65    0.68
   1   5  -3    0.28    0.73
  -1   5  -3    1.05    0.69
   1   5  -3   -0.19    0.52
  -1   5   3   -0.05    0.61
  -1   5  -3    0.89    0.64
   1   5   3   -0.98    0.62
  -1   5  -3   -0.22    0.51
  -1   5   3    0.65    0.51
   1   5  -3    0.41    0.63
  -1   5  -3   -0.33    0.53
  -1   5   3   -0.19    1.10
  -1   5  -3   -0.21    1.18
  -1   5  -3    0.76    1.04
   1   5  -3    0.21    1.21
   1   5  -3   -1.49    1.17
   1   5   3    0.19    1.16
  -1   5   3    0.65    0.68
   1   5   3    0.61    0.56
   1   5  -3   -0.10    0.61
  -1   5  -3    1.48    0.80
  -1   5  -3    0.11    0.62
   1   5  -3    0.64    0.76
  -1   5  -4   18.61    1.12
   1   5  -4   17.85    1.11
   1   5   4   18.83    1.25
   1   5   4   18.99    1.26
   1   5  -4   20.51    1.29
  -1   5   4   19.98    1.24
  -1   5   4   17.91    1.07
  -1   5   4   16.51    1.18
   1   5  -4   17.15    1.11
  -1   5  -4   19.56    1.12
  -1   5  -4   18.84    1.13
   1   5  -4   19.99    1.20
   1   5   4   18.93    1.18
  -1   5  -4   15.94    1.18
  -1   5  -4   15.77    1.90
   1   5  -4   15.92    1.83
   1   5   4   19.35    1.99
   1   5  -4   21.08    2.07
  -1   5   4   18.79    1.93
  -1   5  -4   19.04    2.06
  -1   5   4   19.30    1.27
   1   5   4   17.74    1.13
  -1   5  -4   18.27    1.20
   1   5  -4   18.68    1.19
   1   5  -4   20.33    1.30
  -1   5  -4   18.33    1.28
  -1   5  -5    5.34    0.68
   1   5  -5    5.99    0.67
  -1   5  -5    5.72    0.65
   1   5  -5    5.39    0.78
  -1   5   5    5.20    0.65
   1   5   5    5.94    0.78
  -1   5   5    5.22    0.79
   1   5  -5    6.60    0.70
  -1   5  -5    6.26    0.72
  -1   5  -5    4.64    0.78
  -1   5   5    6.16    0.85
   1   5   5    4.03    0.79
   1   5   5    6.41    0.86
  -1   5  -5    4.31    1.42
   1   5  -5    2.33    1.18
   1   5   5    3.68    1.27
  -1   5   5    5.67    1.40
  -1   5  -5    7.81    1.44
   1   5  -5    4.62    1.31
   1   5   5    6.01    0.71
  -1   5   5    5.55    0.80
   1   5  -5    7.47    0.80
   1   5  -5    5.85    0.85
  -1   5  -5    6.62    0.78
  -1   5  -5    5.26    0.87
  -1   5  -6    0.49    0.56
   1   5  -6    0.29    0.53
   1   5  -6   -0.24    0.55
  -1   5   6    0.26    0.60
   1   5   6   -0.41    0.64
  -1   5  -6    0.94    0.61
  -1   5  -6   -0.15    0.54
   1   5  -6   -0.10    0.62
  -1   5   6    0.13    0.47
  -1   5  -6   -0.09    0.50
   1   5   6   -0.06    0.68
  -1   5   6    0.83    0.75
   1   5   6    0.29    0.77
   1   5   6    0.98    1.07
  -1   5   6   -0.59    1.15
  -1   5  -6    0.40    1.05
  -1   5  -6    0.22    1.17
   1   5  -6    0.20    1.08
   1   5  -6    0.21    1.13
  -1   5   6   -0.56    0.67
   1   5   6    0.45    0.60
  -1   5  -6    1.72    0.78
  -1   5  -6    0.05    0.64
   1   5  -6    0.32    0.61
   1   5  -6    1.15    0.71
  -1   5  -7    1.49    0.57
   1   5  -7    1.38    0.59
  -1   5   7    0.89    0.72
   1   5   7    1.34    0.76
   1   5   7    1.18    0.72
  -1   5  -7    1.10    1.12
   1   5  -7    1.30    1.15
  -1   5   7   -0.81    1.17
  -1   5  -7   -0.20    1.06
   1   5   7    1.20    1.08
   1   5  -7    3.41    1.29
  -1   5  -7    1.85    0.58
  -1   5   7    2.02    0.56
   1   5   7    1.13    0.65
  -1   5   7    1.83    0.68
  -1   5  -7    1.46    0.59
   1   5  -7   -0.10    0.65
   1   5  -7    1.14    0.56
  -1   5  -7    0.73    0.50
   1   5   7    0.97    0.61
  -1   5   7    0.25    0.68
  -1   5  -7    1.82    0.65
   1   5  -7    0.98    0.59
  -1   5  -7    1.56    0.75
   1   5  -7    1.85    0.76
  -1   5   8    2.38    0.76
   1   5   8    2.69    0.80
   1   5   8    3.62    0.78
  -1   5  -8    1.55    1.31
   1   5   8    3.05    1.21
   1   5  -8    2.26    1.21
  -1   5   8    2.06    1.20
   1   5  -8    2.19    1.25
  -1   5  -8    1.67    1.18
  -1   5   8    2.27    0.58
  -1   5  -8    1.84    0.52
   1   5  -8    2.22    0.61
  -1   5  -8    1.95    0.61
   1   5   8    1.82    0.65
  -1   5   8    2.69    0.79
  -1   5  -8    1.40    0.69
   1   5  -8    2.58    0.78
  -1   5  -8    0.77    0.76
   1   5  -8    1.65    0.67
   1   5   9    8.33    0.95
   1   5   9    6.88    0.90
  -1   5   9    7.42    0.90
  -1   5  -9    5.63    1.55
   1   5   9    8.93    1.63
   1   5  -9    7.78    1.62
  -1   5  -9    5.34    1.40
   1   5  -9    7.54    1.55
  -1   5   9    8.39    1.55
  -1   5  -9    6.85    0.77
   1   5  -9    6.54    0.76
   1   5   9    6.23    0.83
  -1   5   9    6.31    0.93
  -1   5  -9    7.29    0.84
  -1   5  -9    7.63    0.97
   1   5  -9    7.72    0.94
   1   5  -9    7.18    0.81
   1   5  10    0.43    0.77
  -1   5  10   -0.47    0.76
   1   5  10    1.23    0.84
   1   5 -10    1.32    0.58
  -1   5 -10    0.69    0.58
  -1   5 -10   -1.09    1.25
  -1   5 -10    0.23    1.19
   1   5 -10   -0.22    1.12
   1   5  10   -0.21    1.11
  -1   5  10    2.15    1.20
   1   5 -10    1.58    1.42
  -1   5  10   -0.07    0.69
   1   5  10    0.05    0.60
  -1   5 -10    1.16    0.66
  -1   5 -10   -0.07    0.74
   1   5 -10    0.13    0.74
   1   5 -10    0.86    0.66
   1   5  11   13.44    1.11
   1   5  11   14.18    1.14
  -1   5  11   13.15    1.11
  -1   5  11   13.47    1.18
   1   5  11   12.85    1.01
  -1   5 -11   13.45    1.07
  -1   5 -11   13.33    1.19
   1   5 -11   13.07    1.14
   1   5 -11   13.36    1.04
  -1   5  11   10.17    1.68
  -1   5 -11   13.23    1.85
   1   5 -11   14.18    1.85
  -1   5 -11   13.69    1.93
   1   5  11   12.90    1.79
   1   5 -11   10.61    1.78
   1   5  12    7.37    0.99
   1   5  12    6.72    0.97
  -1   5  12    8.41    0.97
   1   5  12    6.72    0.83
   1   5 -12    7.81    1.03
   1   5 -12    7.85    0.91
  -1   5 -12    6.11    0.84
  -1   5 -12    8.75    1.05
  -1   5  12   10.18    1.71
   1   5  12    6.05    1.47
  -1   5 -12    7.58    1.70
  -1   5 -12    8.29    1.60
   1   5 -12    6.54    1.58
   1   5 -12    9.98    1.69
   1   5  13    0.71    0.77
   1   5  13    0.78    0.81
   1   5 -13    0.24    1.29
   1   5  13    0.69    1.21
  -1   5 -13    0.47    1.32
  -1   5  13   -0.46    1.21
  -1   5 -13    0.24    1.41
   1   5 -13   -1.40    1.27
   1   5  13   -0.12    0.63
  -1   5  13    0.48    0.75
   1   5 -13    0.21    0.81
   1   5 -13   -0.48    0.73
  -1   5 -13   -0.55    0.72
  -1   5 -13    0.14    0.83
  -1   5  14   21.91    1.45
  -1   5 -14   23.32    2.39
   1   5  14   21.90    2.29
   1   5 -14   22.74    2.40
  -1   5  14   21.18    2.30
   1   5 -14   19.56    2.22
  -1   5 -14   23.32    2.39
   1   5  14   19.14    1.41
   1   5  14   22.41    1.44
  -1   5 -14   22.84    1.39
   1   5 -14   18.52    1.43
   1   5 -14   21.09    1.34
  -1   5 -14   21.85    1.50
   1   5  15   14.08    1.24
   1   5  15   14.63    1.21
  -1   5  15   14.67    1.17
   1  -5 -15   12.48    1.09
  -1   5 -15   11.24    1.21
   1   5 -15   11.10    1.21
   1   5 -15   13.22    1.10
  -1   5 -15   11.32    1.07
   1   5 -15    9.55    1.83
  -1   5 -15   12.68    1.89
  -1   5  15    9.75    1.75
   1  -5 -16   16.54    1.28
   1   5 -16   20.20    1.31
  -1   5 -16   19.46    1.31
   1   5 -16   17.51    1.41
  -1   5 -16   17.98    1.46
   1   5  16   17.08    1.37
   1   5  16   17.63    1.32
   1  -5 -17    1.70    0.81
  -1   5 -17    1.06    0.81
  -1   5 -17    0.32    0.86
   1   5 -17   -0.62    0.87
   1   5 -17    0.78    0.71
   1   5  17    0.35    0.84
   1   5  17   -0.54    0.80
   1  -5 -18    0.47    0.73
   1   5 -18    0.40    0.85
   1   5 -18    0.86    0.72
  -1   5 -18    0.88    0.91
  -1   5 -18    0.67    0.76
   1  -5 -18    0.68    0.77
   1   5  18    0.43    0.90
   1  -5 -19   -0.14    0.74
   1   5 -19    1.28    0.78
  -1   5 -19    0.16    0.93
  -1   5 -19    0.82    0.73
   1   5 -19    1.05    0.94
   1  -5 -19    1.26    0.83
   1   5  19    0.57    0.82
  -1   5 -20   72.18    3.39
   1   5 -20   73.05    3.38
   1  -5 -20   70.38    3.26
   1   5  20   72.77    3.29
   1   5 -21   80.26    3.73
  -1   5 -21   79.92    3.73
   1  -5 -21   83.90    3.66
   1   5  21   83.76    3.66
   1   5 -22    0.49    0.90
  -1   5 -22    0.84    0.93
   1  -5 -22    0.29    0.78
   1   5 -23   -0.41    0.91
  -1   5 -23   -0.25    0.92
   1   5 -24   23.48    1.67
  -1   5 -24   27.06    1.75
   1   5 -25    7.66    1.10
  -1   5 -25   10.94    1.22
  -1   5 -26    2.13    0.94
   1   5 -26    0.62    0.89
  -1   5 -27   -0.31    0.89
   1   5 -27   -0.45    0.86
  -1   5 -28    3.35    0.93
   1   5 -28    2.29    0.85
  -1   5 -29    3.85    0.88
   1   5 -29    3.66    0.88
   1   5 -30   19.93    1.34
  -1   5 -30   18.14    1.30
   1  -5 -30   18.51    1.27
  -1  -5 -30   20.39    1.32
  -1   5 -31    1.54    0.74
   1   5 -31    1.34    0.72
   1  -5 -31    0.66    0.65
  -1  -5 -31    0.72    0.71
  -1   5 -32    1.56    0.67
   1   5 -32    1.06    0.66
   1  -5 -32    1.50    0.64
  -1  -5 -32    0.86    0.64
   1   5 -33    0.28    0.58
  -1   5 -33    0.77    0.61
  -1  -5 -33    0.91    0.60
   1  -5 -33    0.54    0.58
  -1   5 -34   -0.21    0.55
   1   5 -34   -0.70    0.54
  -1  -5 -34   -0.08    0.51
   1  -5 -34    0.04    0.50
  -1   6   0    0.27    0.58
   1   6   0    0.26    0.72
   1   6   0    0.29    0.62
   1   6   0   -0.44    0.58
  -1   6   0    0.52    0.72
  -1   6   0    0.24    0.62
   1   6   0    0.51    0.73
  -1   6   0    0.27    0.83
   1   6   0    0.90    0.83
  -1   6   0   -2.42    1.61
  -1   6   0   -1.43    1.34
   1   6   0   -1.41    1.38
   1   6   0   -1.32    1.50
   1   6   0    0.52    0.57
  -1   6   0    0.53    0.61
  -1   6   0    0.46    0.72
   1   6   0    0.59    0.68
  -1   6   1    0.33    0.58
  -1   6   1    0.65    0.65
   1   6   1    0.65    0.60
  -1   6  -1    0.45    0.67
   1   6   1    0.77    0.61
  -1   6  -1    1.13    0.63
   1   6   1    0.64    0.67
   1   6  -1   -0.23    0.60
  -1   6  -1    0.16    0.57
  -1   6   1   -0.72    0.60
   1   6  -1   -0.13    0.68
   1   6  -1   -0.60    0.57
   1   6   1   -0.52    0.79
   1   6   1    0.14    0.79
  -1   6   1    0.19    0.70
   1   6  -1    0.90    0.91
  -1   6   1    0.34    0.78
   1   6  -1   -0.47    1.34
   1   6  -1   -1.84    1.65
  -1   6  -1    1.60    1.45
  -1   6   1   -0.48    1.37
  -1   6   1   -0.54    1.48
   1   6   1   -0.94    1.34
   1   6   1    0.27    1.43
  -1   6  -1   -1.91    1.37
  -1   6  -1    0.41    0.60
  -1   6   1    0.35    0.61
   1   6  -1   -0.17    0.60
   1   6   1    0.70    0.57
  -1   6  -1    1.12    0.72
  -1   6   1   -0.40    0.73
   1   6  -1   -0.33    0.73
   1   6   1    0.07    0.68
  -1   6   2   21.95    1.34
   1   6  -2   22.59    1.38
   1   6  -2   23.51    1.35
   1   6  -2   24.09    1.47
  -1   6  -2   23.68    1.39
   1   6   2   23.16    1.35
   1   6   2   23.72    1.39
  -1   6  -2   24.87    1.35
  -1   6   2   22.61    1.44
   1   6   2   24.16    1.46
  -1   6  -2   24.96    1.47
  -1   6   2   21.53    1.37
  -1   6   2   22.86    1.54
  -1   6   2   22.25    1.47
   1   6   2   23.23    1.47
   1   6   2   25.64    1.60
  -1   6   2   23.91    2.37
   1   6   2   18.08    2.38
  -1   6  -2   22.63    2.52
  -1   6  -2   22.36    2.38
   1   6  -2   19.21    2.26
   1   6   2   24.07    2.45
  -1   6   2   23.26    2.54
   1   6  -2   21.00    2.43
  -1   6  -2   24.35    1.40
   1   6  -2   25.53    1.40
  -1   6   2   20.93    1.35
   1   6   2   25.26    1.39
  -1   6  -2   20.22    1.43
   1   6  -2   22.34    1.46
  -1   6   2   24.09    1.49
   1   6   2   20.66    1.42
   1   6  -3    3.38    0.74
  -1   6  -3    3.11    0.69
  -1   6  -3    4.39    0.77
  -1   6   3    3.10    0.75
  -1   6  -3    3.08    0.64
  -1   6   3    2.98    0.63
   1   6  -3    4.42    0.74
   1   6   3    3.51    0.67
   1   6   3    3.70    0.80
   1   6  -3    1.20    0.59
  -1   6   3    2.72    0.80
  -1   6   3    4.67    0.94
   1   6   3    4.80    0.87
   1   6   3    2.30    0.84
   1   6  -3    1.91    1.32
   1   6   3    1.35    1.40
  -1   6  -3    3.14    1.33
   1   6  -3    2.62    1.46
  -1   6   3    1.11    1.43
  -1   6  -3    1.59    1.51
   1   6  -3    3.70    0.68
  -1   6  -3    3.38    0.73
  -1   6   3    4.20    0.74
   1   6   3    2.75    0.67
   1   6  -3    2.09    0.73
  -1   6  -3    2.58    0.78
   1   6  -4    2.35    0.77
   1   6   4    3.01    0.66
   1   6  -4    3.26    0.71
  -1   6  -4    3.06    0.66
  -1   6  -4    2.96    0.76
   1   6   4    3.50    0.81
  -1   6  -4    3.36    0.68
  -1   6   4    2.45    0.79
  -1   6   4    2.70    0.63
   1   6  -4    2.89    0.66
   1   6   4    1.10    0.83
  -1   6   4    1.42    0.87
  -1   6   4    1.75    0.81
   1   6   4    2.80    0.99
  -1   6   4    2.23    1.54
  -1   6  -4    5.84    1.72
   1   6  -4    1.20    1.26
  -1   6  -4    4.62    1.51
   1   6   4    2.47    1.55
   1   6  -4    2.62    1.50
   1   6   4    2.89    0.67
   1   6  -4    3.12    0.66
  -1   6   4    2.02    0.66
  -1   6  -4    3.04    0.69
   1   6  -4    3.46    0.79
  -1   6  -4    1.92    0.79
  -1   6   5    4.18    0.68
  -1   6  -5    2.19    0.64
   1   6  -5    3.34    0.78
   1   6   5    2.40    0.65
   1   6   5    3.40    0.79
   1   6  -5    2.26    0.67
  -1   6   5    2.64    0.79
   1   6  -5    2.38    0.65
  -1   6  -5    2.50    0.76
  -1   6  -5    2.72    0.70
   1   6   5    3.10    0.99
  -1   6   5    1.85    0.84
   1   6   5    3.55    0.93
  -1   6   5    3.66    0.90
  -1   6   5    3.95    1.48
   1   6   5   -0.83    1.38
  -1   6  -5    5.05    1.61
  -1   6  -5    3.19    1.45
   1   6   5    2.69    1.36
   1   6  -5    0.48    1.25
   1   6  -5    1.05    1.48
   1   6  -5    3.56    0.69
   1   6   5    2.13    0.65
  -1   6   5    2.58    0.68
  -1   6  -5    2.94    0.68
  -1   6  -5    3.25    0.81
   1   6  -5    2.16    0.75
   1   6  -6    1.62    0.65
  -1   6   6    1.49    0.64
  -1   6   6    1.40    0.72
  -1   6  -6    1.84    0.74
  -1   6  -6    1.28    0.62
   1   6  -6    1.57    0.73
  -1   6  -6    0.61    0.61
   1   6   6    1.52    0.64
   1   6   6    2.32    0.72
   1   6  -6    1.94    0.66
   1   6   6    0.56    0.81
   1   6   6    2.19    0.93
  -1   6   6    2.09    0.83
  -1   6   6    1.56    0.85
  -1   6  -6    1.74    1.39
  -1   6  -6    2.13    1.34
   1   6  -6    1.05    1.38
   1   6   6    1.48    1.24
  -1   6   6    3.00    1.43
   1   6  -6    1.47    1.36
  -1   6   6    1.33    0.64
   1   6   6    0.84    0.60
   1   6  -6    1.70    0.73
  -1   6  -6    1.66    0.76
   1   6   7   30.06    2.68
  -1   6   7   28.43    2.70
   1   6  -7   24.13    2.53
  -1   6  -7   26.99    2.62
   1   6  -7   24.81    2.69
  -1   6  -7   29.72    2.79
   1   6   7   27.57    1.72
   1   6   7   28.53    1.72
  -1   6   7   28.52    1.68
  -1   6   7   28.96    1.70
  -1   6  -7   27.56    1.51
  -1   6  -7   26.97    1.59
   1   6  -7   28.87    1.55
   1   6  -7   29.64    1.54
  -1   6   7   28.12    1.50
   1   6  -7   26.32    1.58
   1   6   7   27.57    1.61
  -1   6  -7   30.99    1.60
  -1   6   7   26.66    1.61
   1   6   7   28.66    1.52
  -1   6  -7   24.26    1.59
   1   6  -7   25.56    1.60
   1   6  -8    7.89    1.83
  -1   6  -8    7.91    1.76
   1   6   8    6.82    1.65
  -1   6   8    7.92    1.69
   1   6  -8   14.08    1.97
  -1   6  -8    9.61    1.89
  -1   6   8    8.36    1.11
   1   6   8    8.25    1.12
   1   6   8    9.24    1.11
  -1   6   8    7.90    1.07
  -1   6   8    8.40    0.84
  -1   6   8    7.91    0.98
   1   6  -8   10.02    0.87
   1   6  -8    7.87    0.97
  -1   6  -8    9.53    0.86
   1   6   8    8.43    0.95
  -1   6  -8    7.99    0.96
  -1   6  -8   11.27    0.96
   1   6  -8    9.95    0.92
   1   6   8    8.63    0.85
   1   6  -8   10.87    1.20
  -1   6  -8   12.07    1.20
  -1   6  -8    9.40    0.99
   1   6  -8    9.34    1.00
  -1   6   9   -1.54    1.36
  -1   6  -9   -0.27    1.33
  -1   6  -9   -0.52    1.29
   1   6   9    0.76    1.28
   1   6  -9    0.26    1.40
   1   6  -9    2.29    1.40
   1   6  -9    0.30    0.91
  -1   6  -9    0.88    0.75
  -1   6  -9    2.54    1.01
   1   6  -9    1.13    0.77
   1   6   9   -0.80    0.87
  -1   6   9    0.48    0.87
   1   6   9    0.50    0.93
  -1   6   9    0.58    0.89
   1   6  10   39.98    3.35
  -1   6  10   47.14    3.53
  -1   6 -10   48.75    3.55
   1   6 -10   47.55    3.48
  -1   6 -10   48.17    2.49
   1   6 -10   44.45    2.34
  -1   6 -10   47.34    2.36
   1   6 -10   50.28    2.48
  -1   6  10   48.35    2.38
  -1   6  10   49.45    2.46
   1   6  10   48.40    2.48
   1   6  10   52.78    2.51
  -1   6 -11   61.10    2.71
   1   6 -11   55.14    2.64
   1   6 -11   57.77    2.78
  -1   6 -11   58.79    2.79
  -1   6  11   54.91    2.67
   1   6  11   54.37    2.76
   1   6  11   55.02    2.74
  -1   6  11   52.65    2.73
   1   6 -12   14.33    1.31
  -1   6 -12   15.57    1.21
   1   6 -12   14.81    1.21
  -1   6 -12   12.37    1.28
   1   6  12   16.15    1.35
   1   6  12   14.17    1.31
  -1   6  12   13.61    1.22
  -1   6  12   12.56    1.28
  -1   6 -13    7.55    0.96
   1   6 -13    6.86    1.06
  -1   6 -13    7.59    1.11
   1   6 -13    5.75    0.91
   1   6  13    7.40    1.03
  -1   6  13    5.48    1.02
   1   6  13    8.76    1.06
  -1   6 -14    2.17    0.99
  -1   6 -14    2.07    0.81
   1   6 -14    2.04    0.79
   1   6 -14    3.02    0.98
  -1   6  14    3.53    0.97
   1   6  14    2.51    0.92
   1   6  14    1.19    0.89
   1   6 -15    9.36    1.03
   1   6 -15   10.62    1.20
  -1   6 -15    8.88    1.03
  -1   6 -15   11.32    1.25
   1   6  15   11.47    1.18
   1   6  15    9.20    1.15
  -1   6  15    9.50    1.13
  -1   6 -16    3.08    0.94
  -1   6 -16    1.72    0.80
   1   6 -16    2.48    0.95
   1   6 -16    1.63    0.80
   1   6  16    1.54    0.84
   1   6  16    2.64    0.94
  -1   6  16    1.93    0.89
  -1   6 -17    1.30    0.77
  -1   6 -17    2.27    0.96
   1   6 -17    1.36    0.90
   1   6 -17    1.15    0.77
   1   6  17    1.31    0.91
   1   6  17    0.58    0.76
  -1   6  17    0.37    0.83
  -1   6 -18   16.78    1.24
   1   6 -18   18.29    1.29
  -1   6 -18   17.01    1.39
   1   6 -18   15.59    1.40
   1   6  18   14.95    1.28
  -1   6  18   14.32    1.28
   1   6  18   15.91    1.32
  -1   6 -19   36.89    2.17
   1   6 -19   40.50    2.20
   1   6  19   40.26    2.10
  -1   6  19   38.77    2.07
   1   6  19   40.04    2.10
   1   6 -20    1.79    0.90
  -1   6 -20    2.68    0.98
  -1   6  20    1.49    0.82
   1   6  20    1.10    0.82
  -1   6 -21   34.56    2.00
   1   6 -21   35.60    2.01
   1   6 -22   14.15    1.30
  -1   6 -22   15.33    1.32
  -1   6 -23    2.11    0.89
   1   6 -23    1.00    0.83
   1   6 -24    5.01    0.95
  -1   6 -24    5.51    0.94
  -1   6 -25    2.19    0.80
   1   6 -25    3.27    0.80
  -1   6 -26    0.31    0.75
   1   6 -26   -0.43    0.72
   1   6 -27    0.17    0.71
  -1   6 -27    0.58    0.70
  -1  -6 -27    0.33    0.55
   1   6 -28    2.21    0.69
  -1   6 -28    1.18    0.69
  -1  -6 -29    3.96    0.67
   1  -6 -29    2.77    0.64
   1   6 -29    3.07    0.65
  -1   6 -29    2.19    0.65
   1  -6 -30    0.90    0.54
  -1  -6 -30    1.78    0.57
  -1   6 -30    1.13    0.57
   1   6 -30    1.28    0.56
  -1  -6 -31    1.27    0.51
   1  -6 -31    0.64    0.51
   1   6 -31    0.90    0.51
  -1   6 -31    1.25    0.53
  -1   7   0   -0.06    0.60
   1   7   0    0.38    0.61
   1   7   0    0.06    0.63
  -1   7   0    0.07    0.74
  -1   7   0   -0.33    0.62
   1   7   0    0.34    0.72
   1   7   0    0.83    0.60
  -1   7   0    0.29    0.53
  -1   7   0    0.14    0.78
   1   7   0   -0.64    0.75
   1   7  -1    2.11    0.76
  -1   7   1    1.87    0.58
  -1   7   1    2.35    0.81
  -1   7  -1    2.99    0.71
   1   7  -1    4.17    0.73
   1   7   1    2.61    0.63
  -1   7  -1    1.58    0.75
  -1   7  -1    2.28    0.61
   1   7   1    4.12    0.73
   1   7   1    2.25    0.78
   1   7  -1    2.49    0.62
  -1   7   1    3.52    0.76
  -1   7  -1    2.19    0.66
   1   7  -1    3.38    0.69
  -1   7   1    3.87    0.72
   1   7   1    2.94    0.71
   1   7  -1    1.97    0.78
  -1   7  -1    3.43    0.85
  -1   7   1    2.95    0.81
   1   7   1    2.41    0.80
   1   7   1    3.37    0.82
  -1   7   2    0.28    0.72
   1   7  -2    0.77    0.61
   1   7   2   -0.06    0.63
   1   7  -2    0.77    0.62
  -1   7  -2    0.52    0.64
   1   7   2    0.07    0.68
  -1   7  -2    0.93    0.60
  -1   7   2   -0.29    0.58
   1   7   2    0.77    0.58
  -1   7   2    0.72    0.62
   1   7  -2    0.61    0.72
  -1   7  -2   -0.34    0.72
  -1   7  -2    0.39    0.61
  -1   7   2    0.13    0.61
   1   7   2   -0.19    0.58
   1   7  -2    0.38    0.61
   1   7   2   -0.36    0.71
  -1   7   2    0.22    0.73
   1   7  -2    0.14    0.69
  -1   7  -2   -0.14    0.71
   1   7   2    1.68    0.84
   1   7  -3    3.37    0.80
  -1   7   3    2.09    0.60
   1   7  -3    2.05    0.63
  -1   7  -3    1.57    0.77
   1   7   3    1.67    0.66
   1   7   3    3.05    0.82
   1   7  -3    1.34    0.65
  -1   7   3    2.53    0.84
  -1   7  -3    2.25    0.63
  -1   7  -3    1.81    0.66
  -1   7   3    3.07    0.71
   1   7   3    1.59    0.65
  -1   7   3    0.90    0.64
   1   7   3    1.41    0.62
   1   7   3    1.57    0.77
  -1   7  -3    1.63    0.74
  -1   7   3    1.30    0.78
   1   7  -3    2.51    0.78
   1   7   3    2.27    0.86
  -1   7   3    2.72    0.82
   1   7  -4    0.27    0.74
   1   7  -4    0.45    0.66
   1   7   4    0.12    0.59
   1   7   4    0.40    0.73
  -1   7   4    0.52    0.62
  -1   7  -4   -0.61    0.76
  -1   7   4    0.27    0.75
   1   7   4    0.39    0.62
  -1   7  -4    0.63    0.55
  -1   7  -4    1.30    0.65
  -1   7   4   -0.98    0.63
   1   7  -4    0.06    0.58
   1   7   4   -0.26    0.60
  -1   7   4    0.32    0.58
  -1   7   4    0.29    0.76
   1   7  -4    0.21    0.73
   1   7   4    1.28    0.77
  -1   7  -4    1.13    0.74
  -1   7   4    0.42    0.79
   1   7   4    0.43    0.78
   1   7   4    1.13    0.88
  -1   7   5    5.02    0.84
   1   7  -5    7.62    0.81
  -1   7  -5    7.09    0.94
   1   7   5    8.25    0.84
   1   7  -5    8.92    0.95
   1   7  -5    6.76    0.85
  -1   7   5    7.83    0.87
  -1   7   5    7.52    0.81
  -1   7  -5    6.40    0.83
  -1   7  -5    8.27    0.81
   1   7   5    7.64    0.94
   1   7   5    6.24    0.81
  -1   7   5    7.41    0.85
   1   7   5    7.84    0.85
   1   7   5    6.35    0.95
   1   7  -5    8.23    0.95
  -1   7  -5    7.92    0.94
  -1   7   5    6.89    0.99
   1   7   5    8.31    1.11
   1   7   5    6.54    1.00
  -1   7   5    7.73    1.02
  -1   7   6    0.91    0.64
   1   7   6    0.28    0.54
   1   7   6   -0.32    0.63
  -1   7   6    0.90    0.54
   1   7  -6   -0.34    0.57
   1   7  -6    0.71    0.67
  -1   7   6    0.20    0.73
  -1   7  -6    0.07    0.68
  -1   7  -6   -0.61    0.57
   1   7   6    0.07    0.72
  -1   7  -6    0.71    0.61
   1   7  -6    0.38    0.63
   1   7   6    0.32    0.58
  -1   7   6    0.71    0.64
   1   7  -6    0.96    0.73
   1   7   6    1.21    0.77
  -1   7   6    0.07    0.74
  -1   7  -6   -0.07    0.72
   1   7   6   -0.15    0.84
  -1   7   6    0.43    0.81
   1   7   6    0.29    0.81
  -1   7   6   -1.08    0.83
  -1   7  -7    2.25    0.73
   1   7  -7    2.83    0.66
  -1   7   7    1.37    0.63
   1   7  -7    1.15    0.72
  -1   7  -7    2.25    0.63
   1   7   7    2.18    0.76
   1   7   7    1.96    0.62
  -1   7   7    2.21    0.75
   1   7   7    1.73    0.67
  -1   7   7    0.50    0.59
   1   7   7    1.84    0.66
  -1   7   7    1.48    0.64
   1   7  -7    1.43    0.75
  -1   7  -7    3.05    0.79
   1   7   7    2.78    0.83
  -1   7   7    2.31    0.80
  -1   7   7    1.57    0.84
   1   7   7    1.78    0.96
  -1   7   7    1.02    0.87
   1   7   7    2.21    0.85
   1   7   8   -0.70    0.60
   1   7   8    0.82    0.56
  -1   7  -8    0.81    0.68
   1   7   8    0.50    0.68
  -1   7   8    0.63    0.66
   1   7  -8    1.80    0.71
  -1   7   8    1.08    0.57
   1   7  -8    0.97    0.60
  -1   7  -8    0.32    0.55
  -1   7   8    1.43    0.66
   1   7   8    1.71    0.63
  -1   7   8   -0.45    0.62
  -1   7  -8    1.17    0.74
   1   7  -8    0.34    0.75
   1   7   8    1.14    0.74
  -1   7   8    1.66    0.75
  -1   7   8    0.59    0.84
   1   7   8    2.66    0.97
  -1   7   8   -0.07    0.86
   1   7   8    1.11    0.86
  -1   7   9    2.99    0.68
   1   7   9    3.72    0.71
   1   7  -9    3.62    0.82
  -1   7  -9    3.94    0.84
   1   7   9    4.24    1.01
   1   7   9    4.21    0.93
  -1   7   9    1.74    0.86
  -1   7   9    3.45    0.93
  -1   7  10    0.70    0.64
   1   7  10    1.13    0.62
  -1   7 -10   -0.27    0.69
   1   7 -10    0.33    0.71
  -1   7  10    1.10    0.86
   1   7  10    0.15    0.84
   1   7  10    1.88    0.89
  -1   7  10    1.79    0.84
  -1   7  11    1.94    0.66
   1   7  11    0.25    0.57
  -1   7 -11    1.93    0.81
   1   7 -11    1.71    0.75
  -1   7  11    0.07    0.81
   1   7  11    0.66    0.88
   1   7  11    0.57    0.83
  -1   7  11    2.70    0.93
   1   7  12    0.98    0.61
  -1   7  12    0.87    0.64
   1   7 -12   -0.13    0.69
  -1   7 -12    0.20    0.68
  -1   7  12    0.14    0.81
   1   7  12    0.94    0.87
   1   7  12   -1.20    0.86
   1   7  13    0.24    0.56
  -1   7  13    0.61    0.60
  -1   7 -13    0.65    0.73
   1   7 -13    0.89    0.70
   1   7  13    1.31    0.86
   1   7  13    0.43    0.78
  -1   7  13    0.86    0.85
  -1   7  14    1.69    0.63
   1   7  14    0.66    0.59
  -1   7 -14    0.51    0.71
   1   7 -14    1.06    0.70
  -1   7  14    1.19    0.83
   1   7  14    1.22    0.83
   1   7  14    0.83    0.82
  -1   7  15    2.30    0.65
   1   7  15    1.69    0.61
   1   7 -15    3.43    0.74
  -1   7 -15    3.41    0.74
   1   7  15    3.19    0.88
  -1   7  15    3.22    0.89
   1   7  15    2.57    0.84
  -1   7  16    3.28    0.68
   1   7  16    3.25    0.66
  -1   7 -16    2.36    0.73
   1   7 -16    2.93    0.72
  -1   7  16    2.39    0.81
   1   7  16    2.49    0.85
   1   7  16    1.79    0.80
  -1   7  17    0.95    0.58
   1   7  17    1.72    0.60
   1   7  17    2.08    0.79
   1   7  17    1.35    0.77
  -1   7  17    1.09    0.79
   1   7  18    2.52    0.60
  -1   7  18    2.27    0.62
   1   7  18    3.73    0.80
  -1   7  18    2.14    0.76
   1   7  18    1.76    0.77
   1   7  19    0.57    0.54
  -1   7  19    1.20    0.60
  -1   7  19    1.74    0.72
   1   7  19    0.91    0.70
  -1   7  20    0.25    0.52
   1   7  20    0.05    0.50
   1   7  20    0.42    0.64
  -1   7  20    0.76    0.65
  -1   7  21   -0.42    0.52
   1   7  21    0.33    0.48
  -1   7  21    0.10    0.63
  -1   7  22   -0.58    0.49
   1   7  22    0.35    0.49
  -1  -7 -23    0.28    0.56
  -1  -7 -24   -0.47    0.52
  -1  -7 -25    0.56    0.49
   1  -7 -25   -0.20    0.45
   1  -7 -26    2.17    0.46
  -1  -7 -26    3.02    0.50
  -1   8   0    0.35    0.50
   1   8   0    0.23    0.65
  -1   8   0    0.61    0.56
   1   8   0   -0.05    0.53
  -1   8   0    0.46    0.65
   1   8   0   -0.50    0.50
  -1   8   0   -0.06    0.62
   1   8   0   -0.24    0.65
  -1   8  -1    0.72    0.54
   1   8  -1    0.84    0.51
   1   8   1    0.35    0.51
  -1   8  -1    1.08    0.65
  -1   8   1    0.59    0.51
  -1   8  -1    0.89    0.54
  -1   8   1    0.77    0.58
   1   8  -1   -0.05    0.54
   1   8  -1    0.96    0.66
  -1   8   1    0.74    0.65
   1   8   1    0.71    0.57
   1   8   1   -0.28    0.63
   1   8   1    1.24    0.69
   1   8  -1    0.65    0.67
  -1   8  -1    0.83    0.67
  -1   8   1    0.72    0.66
  -1   8   2    1.38    0.58
  -1   8  -2    3.32    0.73
   1   8   2   -0.05    0.50
   1   8  -2    1.82    0.58
  -1   8   2    2.04    0.65
   1   8   2    1.98    0.69
   1   8   2    1.63    0.58
   1   8  -2    1.96    0.67
  -1   8   2    0.72    0.65
   1   8   2    1.36    0.70
   1   8  -2    0.47    0.67
  -1   8  -2    2.01    0.72
   1   8  -3    3.55    0.62
  -1   8  -3    4.89    0.76
   1   8   3    3.81    0.61
  -1   8   3    4.88    0.76
  -1   8   3    3.78    0.65
   1   8  -3    5.77    0.78
   1   8   3    4.25    0.75
   1   8   3    2.87    0.61
  -1   8   3    3.35    0.76
   1   8  -3    2.89    0.71
  -1   8  -3    4.04    0.75
   1   8   3    3.77    0.75
   1   8   4   10.84    0.91
  -1   8   4    9.29    0.86
   1   8   4   12.77    0.97
  -1   8  -4   10.60    0.93
   1   8  -4   11.92    0.97
   1   8  -4   10.82    0.85
  -1   8   4   10.72    0.90
   1   8   4   10.58    0.84
   1   8   4    9.18    0.86
  -1   8   4   10.67    0.93
  -1   8  -4    9.37    0.94
   1   8   4   11.31    0.97
  -1   8   4   10.59    0.99
   1   8  -4   11.53    0.97
   1   8   5   -0.05    0.53
  -1   8   5   -0.54    0.53
   1   8   5    0.47    0.49
   1   8  -5    1.64    0.52
  -1   8   5    1.03    0.57
   1   8   5    0.86    0.62
  -1   8   5    1.79    0.64
  -1   8  -5    1.02    0.64
   1   8  -5   -0.37    0.60
   1   8   5    0.85    0.56
   1   8   5    0.64    0.63
  -1   8   5    0.89    0.66
  -1   8  -5    0.23    0.66
   1   8  -5   -0.06    0.64
  -1   8   6   -0.42    0.55
   1   8   6   -0.16    0.54
   1   8  -6    0.32    0.51
   1   8   6   -0.11    0.52
   1   8   6    0.41    0.51
  -1   8   6    1.37    0.62
   1   8   6    0.58    0.60
  -1   8  -6   -0.21    0.58
  -1   8   6    0.11    0.54
   1   8  -6   -0.05    0.57
  -1   8  -6    0.62    0.63
   1   8  -6    0.33    0.61
  -1   8   6    0.41    0.67
   1   8   6    0.75    0.67
  -1   8   7    3.50    0.65
   1   8   7    3.31    0.61
   1   8   7    4.42    0.61
  -1   8   7    3.00    0.64
   1   8   7    3.95    0.67
   1   8   7    3.78    0.68
   1   8  -7    3.50    0.58
  -1   8   7    5.38    0.72
  -1   8  -7    5.13    0.69
   1   8  -7    4.82    0.70
  -1   8  -7    4.69    0.78
   1   8  -7    3.54    0.72
  -1   8   7    4.22    0.76
   1   8   7    3.87    0.75
  -1   8   8   -0.10    0.57
   1   8   8    0.87    0.54
  -1   8   8    0.36    0.53
  -1   8  -8    1.54    0.59
  -1   8   8   -0.10    0.53
   1   8   8    1.63    0.56
   1   8  -8    0.64    0.64
   1   8   8    0.39    0.62
  -1   8  -8    1.14    0.63
  -1   8   8    0.40    0.64
  -1   8   8    2.07    0.73
  -1   8   9    5.70    0.71
   1   8   9    5.62    0.71
   1   8   9    6.47    0.70
  -1   8   9    6.94    0.75
  -1   8  -9    6.61    0.81
   1   8  -9    6.99    0.80
   1   8   9    5.83    0.81
  -1   8   9    6.53    0.81
  -1   8   9    8.98    0.89
  -1   8  10   14.72    1.02
   1   8  10   15.73    1.01
  -1   8  10   15.44    1.03
   1   8  10   15.13    1.00
   1   8  10   15.22    1.08
  -1   8  10   15.30    1.10
  -1   8 -10   14.22    1.03
   1   8 -10   16.57    1.05
  -1   8  10   13.44    1.09
   1   8  11    0.38    0.51
  -1   8  11    1.07    0.53
  -1   8  11    0.38    0.50
   1   8  11    0.19    0.50
  -1   8  11   -0.16    0.61
  -1   8 -11    1.80    0.64
   1   8  11    0.52    0.63
   1   8 -11    0.40    0.60
  -1   8  11    0.71    0.66
  -1   8  12   21.75    1.18
   1   8  12   18.14    1.13
  -1   8  12   19.51    1.16
   1   8  12   19.04    1.14
  -1   8  12   18.97    1.21
  -1   8 -12   19.22    1.19
   1   8 -12   20.60    1.20
   1   8  12   18.35    1.18
  -1   8  12   22.93    1.29
  -1   8  13   23.18    1.22
   1   8  13   21.67    1.19
  -1   8  13   20.40    1.18
   1   8  13   22.90    1.21
  -1   8  13   18.02    1.21
   1   8 -13   21.16    1.21
  -1   8 -13   20.59    1.21
   1   8  13   21.21    1.26
  -1   8  13   23.03    1.31
  -1   8  14    0.65    0.48
   1   8  14    0.99    0.48
  -1   8  14    2.19    0.65
  -1   8  14    0.67    0.58
   1   8  14    2.30    0.62
  -1   8  14    0.82    0.48
   1   8  14    1.11    0.51
  -1  -8 -15    2.66    0.58
   1   8  15    3.14    0.61
  -1   8  15    3.60    0.62
  -1  -8 -16    1.01    0.54
   1   8  16    0.55    0.52
  -1   8  16    1.04    0.53
  -1  -8 -17   16.32    0.93
  -1   8  17   15.83    0.97
   1   8  17   13.37    0.93
  -1  -8 -18    1.01    0.48
  -1   8  18    1.44    0.47
   1   8  18    0.78    0.49
   1  -8 -19    7.53    0.62
  -1  -8 -19    7.91    0.63
   1   8  19    6.62    0.63
  -1   8  19    6.77    0.63
  -1   9   0   -0.47    0.43
   1   9   0    0.20    0.41
   1   9  -1    0.23    0.41
   1   9   1    0.43    0.42
  -1   9  -1    0.51    0.43
  -1   9   1    0.14    0.44
   1   9   2   -0.07    0.42
   1   9  -2   -0.79    0.42
  -1   9   2   -0.61    0.42
  -1   9  -2   -0.67    0.44
  -1   9  -3    0.16    0.41
   1   9  -3   -0.45    0.40
  -1   9   3   -0.03    0.43
   1   9   3   -0.26    0.43
   1   9   4    1.36    0.45
   1   9  -4    2.17    0.45
  -1   9  -4    1.91    0.46
  -1   9   4    1.55    0.44
   2   0   0 1512.22   55.48
   2   0   1   -0.21    0.27
  -2   0  -1    0.07    0.27
  -2   0   1    0.12    0.24
   2   0   1    0.07    0.24
   2   0  -1    0.05    0.23
   2   0   2 1657.82   59.99
  -2   0   2 1642.63   59.95
  -2   0  -2 1620.84   59.95
   2   0   2 1633.33   59.95
   2   0  -2 1622.06   59.94
   2   0   3    0.68    0.41
  -2   0   3   -0.36    0.34
  -2   0  -3    0.07    0.35
   2   0  -3   -0.05    0.29
   2   0   3    0.09    0.30
  -2   0   4  180.11    6.67
  -2   0  -4  175.16    6.67
   2   0  -4  180.61    6.66
   2   0   4  175.73    6.66
  -2   0   5    0.21    0.34
  -2   0  -5   -0.02    0.36
   2   0  -5    0.02    0.30
  -2   0  -5   -0.25    0.64
   2   0   5    0.27    0.29
   2   0   6 1939.45   70.71
  -2   0  -6 1951.18   70.58
  -2   0   6 1955.33   70.57
   2   0  -6 1886.52   70.56
  -2   0  -6 1872.93   70.83
   2   0   6 1921.63   70.56
   2   0   7    0.08    0.53
  -2   0   7    0.08    0.34
  -2   0  -7    0.21    0.34
  -2   0  -7   -0.06    0.73
   2   0  -7    0.10    0.30
   2   0   7    0.08    0.29
   2   0   8  754.11   28.09
  -2   0  -8  763.11   28.26
   2   0   9    0.43    0.55
  -2   0  -9    0.21    0.81
   2   0  10  166.20    6.83
   2   0 -10  183.14    7.08
  -2   0 -10  180.13    7.08
   2   0 -11    1.30    0.72
   2   0  11    0.06    0.57
  -2   0 -11    0.78    0.84
  -2   0 -12    1.61    0.89
   2   0 -12    1.90    0.77
   2   0 -13   -0.26    0.71
  -2   0 -13   -0.73    0.85
  -2   0 -13    0.35    0.72
   2   0 -13    0.83    0.78
  -2   0 -14  347.68   13.45
  -2   0 -14  346.36   13.60
   2   0 -14  349.85   13.44
   2   0 -14  337.17   13.55
   2   0 -15    0.62    0.75
  -2   0 -15    0.32    0.77
  -2   0 -15    0.37    0.88
   2   0 -15   -0.74    0.86
  -2   0 -16   24.74    1.90
  -2   0 -16   22.72    1.71
   2   0 -16   22.86    1.70
  -2   0 -16   23.23    1.21
   2   0 -16   23.03    1.80
  -2   0 -17    0.18    0.53
   2   0 -17   -1.29    0.97
  -2   0 -17   -0.43    1.04
   2   0 -17   -0.49    0.83
  -2   0 -17    0.50    0.92
  -2   0 -18   75.86    3.08
   2   0 -18   74.51    3.90
  -2   0 -18   70.39    3.76
   2   0 -18   78.22    3.79
  -2   0 -18   67.36    3.85
   2   0 -19   -0.17    0.99
  -2   0 -19    0.04    0.59
  -2   0 -19   -0.59    0.97
  -2   0 -19   -0.84    1.10
   2   0 -19   -0.57    0.93
  -2   0 -20    8.11    0.83
   2   0 -20    9.71    1.40
  -2   0 -20    8.73    1.38
   2   0 -20   10.18    1.38
  -2   0 -20    8.29    1.54
   2   0 -21    0.29    0.62
  -2   0 -21    0.15    0.63
   2   0 -21   -0.33    1.01
  -2   0 -21    0.58    1.15
  -2   0 -21   -1.53    1.09
  -2   0 -21    0.87    0.57
   2   0 -21    0.62    0.55
  -2   0 -21    0.98    0.61
  -2   0 -21   -0.54    0.59
  -2   0 -22   38.85    1.94
   2   0 -22   37.48    1.90
   2   0 -22   31.02    2.53
  -2   0 -22   34.02    2.76
  -2   0 -22   34.09    2.62
   2   0 -22   43.20    1.92
  -2   0 -22   40.45    1.90
  -2   0 -22   40.14    1.93
  -2   0 -22   41.72    1.94
  -2   0 -23   -0.05    0.62
  -2   0 -23    0.58    1.13
  -2   0 -23   -0.66    1.47
   2   0 -23    0.94    1.11
  -2   0 -23    0.39    0.67
   2   0 -23   -0.22    0.64
  -2   0 -23    0.33    0.65
  -2   0 -24   65.60    2.81
  -2   0 -24   65.12    4.01
   2   0 -24   59.00    3.70
  -2   0 -24   56.55    3.70
   2   0 -24   60.20    2.80
  -2   0 -24   62.06    2.83
  -2   0 -24   66.14    2.84
  -2   0 -25   -0.47    0.65
  -2   0 -25   -0.22    1.23
   2   0 -25   -0.42    1.20
  -2   0 -25   -0.74    1.59
   2   0 -25    0.16    0.60
  -2   0 -25    0.25    0.75
  -2   0 -25    0.59    0.63
   2   0 -25    0.37    0.70
  -2   0 -25   -0.37    0.72
  -2   0 -26    7.65    0.95
   2   0 -26    8.52    0.97
  -2   0 -26    8.06    0.99
  -2   0 -26    7.29    0.83
   2   0 -26    7.24    0.84
   2   0 -26    6.24    1.46
  -2   0 -26    8.24    1.67
  -2   0 -26    7.51    0.91
  -2   0 -26    7.48    0.84
   2   0 -26    6.28    0.79
   2   0 -26    7.23    0.94
  -2   0 -26    7.27    0.96
  -2   0 -27   -0.34    0.77
   2   0 -27    0.20    0.78
   2   0 -27    0.34    0.63
  -2   0 -27    2.02    0.90
  -2   0 -27   -0.06    0.65
  -2   0 -27   -2.15    1.39
   2   0 -27   -0.23    1.30
  -2   0 -27   -0.51    0.72
  -2   0 -27    0.65    0.65
   2   0 -27   -0.35    0.64
   2   0 -27    0.82    0.79
  -2   0 -27    0.07    0.82
  -2   0 -28   91.94    3.95
   2   0 -28   87.00    3.93
  -2   0 -28   87.79    3.94
   2   0 -28   94.70    3.97
   2   0 -28   88.76    3.83
  -2   0 -28   91.45    3.86
  -2   0 -28   82.00    5.03
   2   0 -28   88.01    5.09
  -2   0 -28   94.70    3.92
  -2   0 -28   89.06    3.84
   2   0 -28   94.78    3.86
   2   0 -28   91.33    3.94
  -2   0 -28   87.90    3.97
  -2   0 -29   -0.22    0.85
   2   0 -29   -1.11    0.90
   2   0 -29   -0.29    0.83
   2   0 -29   -0.25    0.65
  -2   0 -29    0.56    0.71
  -2   0 -29    0.07    0.84
  -2   0 -29    0.26    1.39
   2   0 -29    0.25    1.38
  -2   0 -29    0.75    0.78
   2   0 -29    0.12    0.65
  -2   0 -29   -0.25    0.68
   2   0 -29    0.37    0.86
  -2   0 -29    0.76    0.87
  -2   0 -30   78.41    3.46
   2   0 -30   75.91    3.46
  -2   0 -30   73.79    3.38
   2   0 -30   78.53    3.33
  -2   0 -30   74.06    3.32
  -2   0 -30   71.09    3.42
   2   0 -30   79.12    3.45
   2   0 -30   74.04    3.31
  -2   0 -30   76.09    3.33
   2   0 -30   73.41    3.42
  -2   0 -30   76.19    3.46
  -2   0 -31   -0.81    0.84
   2   0 -31    0.54    0.89
  -2   0 -31   -0.42    0.77
  -2   0 -31    0.19    0.70
   2   0 -31    1.08    0.70
  -2   0 -31    0.92    0.74
   2   0 -31    0.13    0.67
   2   0 -31    0.99    0.84
  -2   0 -31   -0.32    0.87
  -2   0 -32  141.54    5.61
   2   0 -32  141.53    5.62
  -2   0 -32  139.40    5.57
   2   0 -32  135.69    5.48
  -2   0 -32  130.31    5.49
   2   0 -32  133.85    5.48
  -2   0 -32  137.23    5.50
   2   0 -32  133.39    5.59
  -2   0 -32  124.63    5.58
   2   0 -33   -0.38    0.86
  -2   0 -33   -0.15    0.83
  -2   0 -33    0.14    0.75
  -2   0 -33   -0.38    0.64
   2   0 -33    0.31    0.62
   2   0 -33   -0.32    0.62
  -2   0 -33   -0.26    0.61
   2   0 -33    0.15    0.82
  -2   0 -33    1.25    0.86
   2   0 -34    1.47    0.86
  -2   0 -34    0.43    0.80
  -2   0 -34   -0.07    0.74
   2   0 -34    0.24    0.61
  -2   0 -34   -0.12    0.62
   2   0 -34   -0.06    0.62
  -2   0 -34    0.95    0.67
   2   0 -34    1.41    0.84
  -2   0 -34   -0.15    0.83
   2   0 -35    0.56    0.79
  -2   0 -35    0.26    0.68
   2   0 -35   -0.06    0.60
  -2   0 -35   -0.12    0.61
  -2   0 -35    0.49    0.64
   2   0 -35    1.37    0.63
   2   0 -35   -0.86    0.81
  -2   0 -35    0.07    0.80
   2   0 -36    3.80    0.85
  -2   0 -36    4.64    0.82
   2   0 -36    5.81    0.73
  -2   0 -36    3.59    0.72
   2   0 -36    5.46    0.74
  -2   0 -36    4.85    0.73
   2   0 -36    3.46    0.86
  -2   0 -36    3.86    0.87
   2   0 -37    0.99    0.72
  -2   0 -37   -0.45    0.63
   2   0 -37   -0.37    0.59
  -2   0 -37    0.66    0.60
   2   0 -37    0.52    0.58
  -2   0 -37   -0.21    0.57
  -2   0 -37    1.11    0.79
   2   0 -37    0.89    0.72
   2   0 -38    0.51    0.64
   2   0 -38    0.12    0.64
  -2   0 -38    0.66    0.72
  -2   0 -38   -0.15    0.54
   2   0 -38    0.10    0.54
  -2   0 -39    0.43    0.63
   2   0 -39    1.15    0.64
  -2   0 -40    6.84    0.76
   2   0 -40    5.20    0.71
   2   0 -41    0.55    0.52
  -2   0 -41    1.02    0.55
   2   1   0    0.75    0.52
  -2   1   0    0.99    0.41
   2   1   0    0.25    0.40
   2   1   1   41.43    1.96
   2   1  -1   42.13    1.90
  -2   1  -1   47.18    1.88
   2   1  -1   44.46    1.88
   2   1  -2  535.34   19.53
   2   1   2  520.65   19.45
  -2   1  -2  520.81   19.58
   2  -1   2  523.97   19.46
   2   1  -2  529.21   19.58
   2   1  -2  541.80   19.55
   2   1  -2  525.49   19.55
  -2   1  -2  511.95   19.55
   2   1   2  532.39   19.55
   2  -1   3  657.42   24.63
   2   1  -3  679.64   24.74
  -2   1  -3  659.83   24.74
   2   1   3  673.41   24.63
   2   1  -3  662.99   24.70
   2   1   3  682.57   24.69
   2   1  -3  680.50   24.68
  -2   1  -3  656.75   24.71
  -2   1  -3  657.07   24.68
   2   1  -3  660.33   24.67
   2   1   4 2364.79   87.40
  -2   1  -4 2299.95   87.38
   2   1  -4 2361.98   87.38
  -2  -1  -4 2415.15   87.31
   2   1   4 2413.36   87.30
   2   1  -4 2382.66   87.29
  -2   1  -4 2323.91   87.34
  -2   1  -4 2383.54   87.32
   2   1  -4 2377.25   87.32
   2   1  -4 2349.63   87.34
  -2   1  -4 2461.08   87.33
   2   1   5   79.71    3.19
  -2  -1  -5   74.59    3.09
  -2   1  -5   71.20    3.09
   2   1  -5   76.03    3.02
   2   1   5   76.13    3.01
  -2   1  -5   72.14    3.07
   2   1  -5   71.51    3.06
  -2   1  -5   72.21    3.10
   2   1  -5   72.92    3.09
   2   1   6    1.21    0.71
   2   1  -6    1.32    0.64
  -2   1  -6    1.93    0.63
  -2  -1  -6    0.43    0.70
  -2   1  -6    2.27    0.74
   2   1  -6    1.51    0.51
   2   1  -6    1.10    0.56
  -2   1  -6    0.99    0.58
   2   1   6    1.32    0.50
   2   1   7   97.15    4.01
  -2   1  -7   99.19    3.96
  -2  -1  -7   96.14    3.97
   2   1  -7   90.95    3.92
  -2   1  -7   95.84    3.99
  -2   1  -7   91.58    3.92
   2   1  -7   96.43    3.77
   2   1   7   97.42    3.78
   2   1  -7   88.58    3.89
   2   1   8  449.21   16.88
  -2  -1  -8  442.30   16.57
  -2  -1  -8  441.75   16.85
  -2   1  -8  437.34   16.86
   2   1  -8  455.86   16.61
   2   1   9   47.39    2.34
   2  -1  -9   46.67    2.33
   2   1  -9   44.49    2.33
  -2  -1  -9   47.09    2.36
  -2   1  -9   46.51    2.37
   2   1  -9   49.06    2.28
  -2   1  -9   44.64    2.26
   2   1  10   49.60    2.40
   2   1 -10   47.07    2.31
  -2   1 -10   47.32    2.42
  -2   1 -10   49.77    2.35
  -2  -1 -10   42.70    2.34
   2  -1 -10   45.23    2.37
   2   1 -10   43.09    2.34
  -2  -1 -11    7.39    0.99
  -2   1 -11    7.93    1.10
  -2   1 -11    8.20    0.95
   2   1 -11    6.60    0.93
   2   1 -11    5.94    0.95
   2  -1 -11    7.05    0.97
   2   1  11    8.53    1.03
  -2   1 -12    4.50    0.85
  -2  -1 -12    4.16    1.03
   2   1 -12    4.04    0.79
  -2   1 -12    3.64    0.97
   2  -1 -12    5.16    1.01
   2   1 -12    4.03    0.91
   2   1  12    6.01    0.94
  -2   1 -13   12.49    1.29
  -2  -1 -13   13.66    1.29
  -2   1 -13   11.44    1.23
   2   1 -13   11.22    1.14
   2   1 -13   12.81    1.28
   2  -1 -13   14.95    1.34
   2   1  13   12.11    1.24
  -2  -1 -14    7.21    1.15
  -2   1 -14    5.95    1.10
  -2   1 -14    8.14    1.10
   2   1 -14    7.21    1.03
   2   1 -14    8.12    1.16
   2  -1 -14    8.88    1.18
   2   1  14    7.54    1.11
  -2  -1 -15   -0.12    0.91
  -2   1 -15    1.62    0.99
  -2   1 -15    1.68    0.83
   2   1 -15    0.98    0.78
   2   1  15    1.37    0.88
   2   1 -15    1.74    0.98
   2  -1 -15    1.24    0.91
   2   1 -16  271.30   10.21
  -2   1 -16  277.83   10.25
  -2  -1 -16  275.62   10.25
  -2   1 -16  265.41   10.21
   2   1  16  272.50   10.87
  -2  -1 -16  278.56   11.06
  -2   1 -16  281.35   11.09
   2   1 -16  286.78   10.98
  -2   1 -16  273.37   10.96
   2  -1 -16  259.21   10.99
   2   1 -16  272.95   10.21
  -2   1 -16  265.60   10.21
   2   1 -16  272.45   11.06
  -2   1 -17   93.34    4.58
  -2  -1 -17   94.62    4.60
   2   1 -17  101.29    4.54
  -2   1 -17   92.31    4.50
  -2   1 -17   94.99    3.75
   2   1 -17   97.00    3.75
   2  -1 -17   88.96    4.54
  -2   1 -17   96.90    3.80
   2   1 -17   99.30    4.65
  -2  -1 -17   97.17    3.80
   2   1 -17   92.60    3.74
  -2   1 -17   89.59    3.74
  -2   1 -18  307.23   12.49
  -2  -1 -18  300.55   12.45
  -2   1 -18  308.59   12.35
   2   1 -18  311.74   12.33
   2   1 -18  303.57   11.48
  -2   1 -18  307.56   11.49
   2  -1 -18  303.91   12.45
  -2  -1 -18  303.46   11.53
  -2   1 -18  299.75   11.49
   2   1 -18  323.86   12.54
  -2   1 -18  309.28   11.54
   2   1 -18  306.90   11.49
  -2   1 -19  119.84    5.86
   2   1 -19  128.57    5.77
  -2   1 -19  122.02    5.75
  -2  -1 -19  114.28    5.81
  -2  -1 -19  126.53    4.94
   2   1 -19  125.91    5.93
  -2   1 -19  122.41    4.93
  -2   1 -19  124.76    4.90
   2   1 -19  123.03    4.88
   2  -1 -19  122.74    5.89
   2   1 -19  129.69    4.89
  -2   1 -19  125.11    4.89
   2   1 -20    3.65    0.59
  -2   1 -20    3.66    0.60
  -2   1 -20    2.33    0.62
  -2   1 -20    3.26    0.61
   2   1 -20    3.34    0.59
  -2   1 -20    3.90    0.67
  -2   1 -20    3.09    0.58
   2   1 -20    3.71    0.60
  -2  -1 -20    3.16    0.66
  -2  -1 -20    4.11    1.27
   2   1 -20    4.59    1.18
  -2   1 -20    3.10    1.01
  -2   1 -20    1.81    1.08
  -2  -1 -21    1.15    1.25
   2   1 -21    1.53    1.01
  -2   1 -21    0.17    1.04
  -2   1 -21    1.16    1.26
  -2   1 -21    0.88    0.67
   2   1 -21    1.66    0.68
  -2   1 -21    2.62    0.60
   2   1 -21    1.34    0.54
  -2   1 -21    1.17    0.63
  -2  -1 -21    1.25    0.63
  -2   1 -21    1.16    0.56
   2   1 -21    1.14    0.56
  -2   1 -21    1.62    0.69
  -2   1 -21    1.83    0.56
   2   1 -21    2.54    0.58
  -2  -1 -21    1.50    0.69
  -2   1 -21    1.37    0.62
   2   1 -21    1.53    0.66
  -2  -1 -22   50.12    3.24
  -2   1 -22   49.87    3.39
   2  -1 -22   54.58    3.28
  -2   1 -22   54.94    3.34
  -2  -1 -22   54.42    3.43
   2   1 -22   54.46    3.25
   2   1 -22   53.44    2.40
   2   1 -22   53.84    2.33
  -2   1 -22   54.87    2.34
  -2   1 -22   51.20    2.41
  -2   1 -22   50.80    2.40
  -2  -1 -22   49.94    2.36
  -2  -1 -22   55.56    2.38
  -2   1 -22   50.87    2.36
   2   1 -22   54.08    2.39
   2   1 -22   50.67    2.31
  -2   1 -22   51.56    2.33
   2   1 -22   54.38    2.43
  -2   1 -22   47.30    2.37
  -2  -1 -23   18.05    1.98
   2  -1 -23   21.82    2.06
  -2   1 -23   20.00    2.19
  -2  -1 -23   16.45    2.11
   2   1 -23   18.09    1.22
  -2   1 -23   17.21    1.23
  -2  -1 -23   17.01    1.19
   2   1 -23   17.76    1.12
  -2   1 -23   19.54    1.14
   2  -1 -23   17.89    1.20
  -2  -1 -23   15.43    1.14
  -2   1 -23   17.76    1.22
  -2   1 -23   17.28    1.18
   2   1 -23   19.05    1.19
  -2  -1 -23   17.52    1.16
   2   1 -23   19.15    1.12
  -2   1 -23   16.89    1.14
  -2   1 -23   17.65    1.24
   2   1 -23   18.00    1.23
  -2   1 -24   -0.23    1.39
  -2  -1 -24    0.23    1.40
  -2  -1 -24    0.21    1.22
   2  -1 -24   -0.21    1.09
  -2   1 -24    0.15    0.60
   2   1 -24    0.20    0.56
   2  -1 -24   -0.47    0.68
  -2  -1 -24   -0.12    0.68
  -2   1 -24   -0.24    0.72
  -2  -1 -24   -0.11    0.68
   2   1 -24   -0.06    0.64
  -2   1 -24    1.38    0.71
  -2  -1 -24    0.89    0.65
   2   1 -24    0.41    0.57
  -2   1 -24    0.37    0.58
   2   1 -24    1.10    0.75
  -2   1 -24    0.57    0.72
   2  -1 -25    3.69    1.44
  -2  -1 -25    3.79    1.36
   2  -1 -25    2.43    0.77
   2   1 -25    2.72    0.67
  -2   1 -25    3.05    0.69
  -2  -1 -25    4.67    0.83
  -2   1 -25    1.21    0.74
  -2  -1 -25    1.86    0.80
  -2  -1 -25    2.45    0.74
  -2   1 -25    3.60    0.76
  -2   1 -25    3.27    0.67
   2   1 -25    3.55    0.69
  -2   1 -25    2.47    0.82
   2   1 -25    2.65    0.83
   2  -1 -26    9.35    1.69
  -2  -1 -26   11.01    1.76
   2  -1 -26   10.35    1.06
  -2   1 -26   11.08    0.96
  -2  -1 -26    9.66    1.07
   2   1 -26   11.45    0.95
  -2  -1 -26    8.53    1.00
   2   1 -26    9.08    1.05
  -2   1 -26    8.44    1.03
  -2  -1 -26   10.07    1.02
  -2   1 -26    9.11    1.01
  -2   1 -26   11.97    0.97
   2   1 -26   12.59    0.99
  -2   1 -26   10.84    1.10
   2   1 -26    9.00    1.03
   2  -1 -27   56.66    3.77
  -2  -1 -27   53.07    3.71
  -2   1 -27   59.37    2.59
  -2  -1 -27   56.39    2.69
   2  -1 -27   56.30    2.67
   2   1 -27   56.13    2.56
  -2  -1 -27   51.70    2.58
  -2   1 -27   55.87    2.67
   2   1 -27   53.99    2.64
  -2   1 -27   53.72    2.62
  -2  -1 -27   51.35    2.59
  -2   1 -27   58.81    2.60
   2   1 -27   58.27    2.57
  -2   1 -27   51.92    2.68
   2   1 -27   57.68    2.69
   2  -1 -28  335.93   14.24
  -2  -1 -28  310.86   14.16
  -2   1 -28  345.82   12.91
   2   1 -28  320.51   12.87
  -2  -1 -28  347.25   12.86
  -2  -1 -28  338.27   12.85
  -2   1 -28  338.83   12.87
   2   1 -28  333.05   12.79
  -2  -1 -28  326.00   12.89
   2  -1 -28  327.41   12.88
  -2   1 -28  334.19   12.81
   2   1 -28  348.42   12.82
  -2   1 -28  335.14   12.81
   2   1 -28  342.64   12.92
  -2   1 -28  333.24   12.92
  -2   1 -29  119.29    4.92
  -2  -1 -29  119.11    4.87
   2   1 -29  116.05    4.91
   2  -1 -29  117.57    4.90
  -2   1 -29  118.17    4.88
  -2  -1 -29  117.43    4.85
   2   1 -29  114.95    4.80
  -2   1 -29  119.08    4.83
   2  -1 -29  117.91    4.92
  -2  -1 -29  112.24    4.91
  -2   1 -29  111.75    4.81
   2   1 -29  118.16    4.82
  -2   1 -29  112.75    4.93
   2   1 -29  119.58    4.95
   2  -1 -30   92.29    3.90
  -2   1 -30   93.50    3.93
  -2  -1 -30   96.20    3.91
   2   1 -30   91.34    3.94
  -2   1 -30   92.76    3.90
  -2  -1 -30   97.70    3.88
   2  -1 -30   89.30    3.79
  -2  -1 -30   86.56    3.79
  -2  -1 -30   84.02    3.90
  -2   1 -30   83.31    3.77
   2   1 -30   87.43    3.79
   2  -1 -30   88.50    3.90
   2   1 -30   87.34    3.79
  -2   1 -30   82.08    3.78
  -2   1 -30   82.06    3.91
   2   1 -30   85.70    3.90
  -2  -1 -31   66.69    3.12
   2   1 -31   62.76    3.14
   2  -1 -31   66.87    3.14
  -2   1 -31   66.34    3.15
  -2  -1 -31   68.96    3.12
  -2   1 -31   67.53    3.14
   2  -1 -31   72.02    3.07
   2   1 -31   67.07    3.05
  -2  -1 -31   67.39    3.05
  -2   1 -31   68.65    3.07
  -2  -1 -31   69.55    3.20
   2  -1 -31   69.33    3.17
   2   1 -31   69.57    3.07
   2  -1 -31   68.97    3.05
  -2   1 -31   68.45    3.08
  -2  -1 -31   70.50    3.08
   2   1 -31   69.36    3.20
  -2   1 -31   64.29    3.21
  -2  -1 -31   70.08    3.20
   2  -1 -31   69.14    3.19
  -2   1 -32    6.19    0.98
  -2  -1 -32    5.51    0.90
   2  -1 -32    5.45    0.93
   2   1 -32    4.69    0.98
  -2  -1 -32    6.07    0.91
  -2   1 -32    6.66    0.93
   2  -1 -32    6.25    0.83
  -2  -1 -32    7.48    0.90
  -2  -1 -32    6.36    1.03
   2   1 -32    5.24    0.81
  -2   1 -32    7.05    0.88
   2  -1 -32    4.87    0.96
   2  -1 -32    6.15    0.85
  -2   1 -32    6.69    0.88
   2   1 -32    6.77    0.88
  -2  -1 -32    5.09    0.82
  -2  -1 -32    5.07    0.96
   2   1 -32    8.35    1.10
  -2   1 -32    7.32    1.08
   2  -1 -32    7.32    1.07
   2  -1 -33    3.61    0.93
  -2   1 -33    3.89    0.92
  -2  -1 -33    3.35    0.87
   2   1 -33    3.42    0.90
  -2  -1 -33    3.08    0.83
  -2   1 -33    3.55    0.87
  -2  -1 -33    2.03    0.72
  -2   1 -33    2.38    0.70
  -2  -1 -33    1.81    0.86
   2  -1 -33    2.51    0.89
   2  -1 -33    3.47    0.76
   2   1 -33    2.46    0.70
  -2   1 -33    1.46    0.69
  -2  -1 -33    2.63    0.71
   2  -1 -33    2.37    0.72
   2   1 -33    2.32    0.72
  -2   1 -33    3.49    0.97
   2  -1 -33    0.89    0.81
  -2  -1 -33    1.84    0.90
   2   1 -33    3.99    0.97
   2   1 -34    6.70    0.99
  -2  -1 -34    6.82    0.93
   2  -1 -34    5.80    0.95
  -2  -1 -34    4.95    0.85
  -2   1 -34    4.95    0.87
   2  -1 -34    6.44    0.80
  -2  -1 -34    6.33    0.80
  -2   1 -34    5.77    0.82
   2  -1 -34    5.02    0.92
   2   1 -34    4.73    0.78
  -2  -1 -34    4.56    0.90
  -2  -1 -34    6.73    0.85
  -2   1 -34    4.04    0.77
   2   1 -34    6.02    0.82
   2  -1 -34    5.64    0.80
   2   1 -34    6.06    0.96
  -2   1 -34    7.18    1.03
   2  -1 -34    6.16    0.98
  -2  -1 -34    5.08    0.96
   2   1 -35    5.99    0.93
   2  -1 -35    8.34    0.96
  -2  -1 -35    6.14    0.87
  -2   1 -35    5.90    0.88
   2  -1 -35    5.82    0.78
  -2  -1 -35    6.71    0.81
  -2  -1 -35    5.50    0.77
   2  -1 -35    5.76    0.78
  -2   1 -35    4.43    0.77
   2   1 -35    4.67    0.78
  -2   1 -35    5.71    0.96
   2   1 -35    5.17    0.97
   2  -1 -35    4.45    0.89
  -2  -1 -35    3.67    0.95
   2   1 -36    1.43    0.78
   2  -1 -36    1.88    0.73
  -2  -1 -36    0.81    0.66
  -2   1 -36    0.37    0.71
  -2  -1 -36    0.91    0.59
   2  -1 -36    0.82    0.57
  -2  -1 -36    2.72    0.80
  -2   1 -36   -0.91    0.77
   2  -1 -36    1.71    0.76
   2   1 -36    1.22    0.81
  -2  -1 -36    0.22    0.58
   2  -1 -36    0.82    0.58
   2  -1 -37   13.51    1.05
   2   1 -37   12.70    1.07
  -2  -1 -37   14.76    1.00
   2  -1 -37   11.01    0.93
   2  -1 -37   12.39    1.08
  -2  -1 -37   11.38    1.08
  -2   1 -37   12.30    1.08
   2   1 -37   13.09    1.10
   2  -1 -37   10.64    0.91
  -2  -1 -37   12.31    0.94
   2  -1 -38   27.43    1.52
   2  -1 -38   27.33    1.44
  -2  -1 -38   27.92    1.46
   2   1 -38   29.50    1.59
   2  -1 -38   30.15    1.59
  -2   1 -38   25.19    1.56
  -2  -1 -38   28.89    1.58
   2  -1 -38   28.44    1.45
  -2  -1 -38   28.72    1.48
  -2   1 -39   -0.85    0.66
   2   1 -39    0.41    0.60
  -2  -1 -39   -0.05    0.62
   2  -1 -39   -0.35    0.60
  -2   1 -40    3.66    0.69
   2  -1 -40    4.61    0.66
   2   1 -40    3.13    0.64
  -2  -1 -40    3.20    0.66
   2  -1 -41    0.11    0.49
   2   1 -41    1.09    0.50
  -2   1 -41   -0.31    0.51
  -2  -1 -41    1.17    0.53
   2   1  41    1.65    0.50
   2   2   0 3711.65  136.67
   2   2   0 3744.64  136.62
  -2   2   0 3685.41  136.69
   2   2   0 3776.78  136.69
   2   2   0 3689.40  136.70
   2   2  -1  441.80   16.08
   2   2  -1  442.40   16.12
   2   2   1  439.48   16.15
  -2   2  -1  420.68   16.18
  -2   2   1  416.21   16.17
   2   2  -1  424.90   16.17
   2   2   1  428.46   16.17
   2   2  -1  418.91   16.18
   2   2   1  418.18   16.19
   2   2  -2  827.05   30.66
   2   2   2  815.13   30.81
   2   2  -2  832.34   30.71
   2   2  -2  827.05   30.82
   2   2   2  828.42   30.82
  -2   2  -2  841.60   30.84
   2   2  -2  829.06   30.83
   2   2  -3   28.55    1.48
   2   2   3   30.60    1.68
  -2   2  -3   30.61    1.77
   2   2   3   26.86    1.60
   2   2  -3   26.17    1.59
   2   2  -3   28.50    1.70
   2   2   4 1448.79   52.93
  -2   2  -4 1404.78   53.01
   2   2  -4 1422.63   53.00
   2   2  -4 1428.89   52.93
  -2   2  -4 1420.25   52.88
   2   2  -4 1441.37   52.87
   2   2   4 1432.27   52.86
  -2   2  -4 1431.11   52.95
   2   2  -4 1439.34   52.86
   2   2   5 2273.34   84.54
  -2   2  -5 2250.70   84.62
   2   2  -5 2334.92   84.62
   2   2  -5 2264.63   84.48
   2   2  -5 2291.91   84.54
   2   2   5 2312.05   84.44
   2   2  -5 2277.81   84.43
  -2   2  -5 2334.35   84.56
  -2   2  -5 2306.37   84.50
   2   2   6  491.51   19.11
   2   2  -6  501.94   19.18
  -2   2  -6  494.31   19.20
   2   2  -6  504.77   19.10
  -2   2  -6  506.49   19.12
   2   2   6  513.00   18.98
  -2   2  -6  514.73   19.08
   2   2  -6  504.75   19.05
   2   2   7   67.56    3.31
   2   2  -7   76.80    3.42
  -2   2  -7   68.41    3.37
  -2   2  -7   68.43    3.22
   2   2  -7   69.29    3.26
  -2   2  -7   72.36    3.29
   2   2  -7   75.17    3.27
   2   2   8    5.37    0.98
   2   2  -8    6.55    1.07
  -2   2  -8    4.95    1.02
   2   2  -8    5.19    0.85
   2   2  -8    5.73    0.91
  -2   2  -8    4.50    0.79
  -2   2  -8    5.38    0.93
   2   2   9   15.60    1.39
  -2   2  -9   16.59    1.49
   2   2  -9   15.85    1.45
   2   2  -9   16.41    1.30
  -2   2  -9   17.89    1.34
   2   2  -9   18.32    1.33
  -2   2  -9   16.07    1.33
   2   2  10    9.98    1.24
  -2   2 -10    9.86    1.24
   2   2 -10   10.25    1.24
   2   2 -10    8.41    1.06
   2   2 -10   10.39    1.09
  -2   2 -10   11.76    1.13
  -2   2 -10    9.75    1.07
   2   2  11    3.89    0.98
   2   2 -11    3.96    1.01
  -2   2 -11    5.14    1.09
  -2   2 -11    4.90    0.96
   2   2 -11    5.09    0.94
  -2   2 -11    4.09    0.91
   2   2 -11    6.44    0.96
   2   2  12   34.77    2.18
   2   2 -12   35.85    2.26
  -2   2 -12   35.17    2.29
   2   2  13  685.42   26.71
   2   2 -13  698.90   25.94
   2   2 -13  733.60   26.87
  -2   2 -13  679.93   26.81
  -2   2 -13  708.72   25.95
   2   2 -14   11.72    0.76
  -2   2 -14   12.22    0.76
   2   2 -14   10.98    0.78
  -2   2 -14   10.80    0.77
   2   2  14   10.30    1.37
   2   2  15  100.20    4.60
   2   2 -15   95.70    3.76
  -2   2 -15   91.02    3.76
  -2   2 -15   91.86    3.76
   2   2 -15   99.66    3.77
   2   2 -16    4.73    0.58
  -2   2 -16    4.52    0.60
  -2   2 -16    4.06    0.59
   2   2 -16    3.81    0.56
   2   2  17   32.97    2.36
   2   2 -17   34.32    1.61
  -2   2 -17   35.15    1.63
  -2   2 -17   34.33    1.61
   2   2 -17   33.71    1.60
   2   2  18   17.27    1.74
   2   2 -18   17.08    1.02
  -2   2 -18   16.38    1.03
  -2   2 -18   15.60    1.00
   2   2 -18   17.53    1.02
   2   2 -19    0.76    0.52
  -2   2 -19    1.47    0.59
   2   2 -19    0.70    0.53
  -2   2 -19    1.01    0.55
  -2   2 -19    1.21    0.58
   2  -2 -19    1.27    0.58
  -2  -2 -19    1.54    0.60
  -2   2 -19    1.99    0.60
   2   2 -19    0.32    0.55
  -2   2  19    0.89    0.60
   2   2 -19    0.93    0.58
   2  -2 -19    1.02    0.61
   2   2 -19    0.81    0.66
  -2   2 -19    1.15    0.66
   2   2  19   -1.34    1.09
   2   2 -20    6.52    0.71
  -2   2 -20    5.47    0.69
  -2   2 -20    5.74    0.70
   2   2 -20    6.62    0.71
   2  -2 -20    4.84    0.74
  -2  -2 -20    5.17    0.76
  -2   2 -20    5.78    0.72
   2   2 -20    5.01    0.71
   2   2 -20    5.92    0.73
  -2   2  20    6.24    0.80
  -2   2 -20    5.62    0.77
   2  -2 -20    4.82    0.71
   2   2  20    7.20    1.33
   2   2 -20    5.32    0.78
  -2   2 -20    4.82    0.78
   2   2 -21    6.49    0.75
  -2   2 -21    6.34    0.74
  -2   2 -21    5.86    0.74
   2   2 -21    6.14    0.74
  -2   2 -21    5.87    0.79
   2  -2 -21    6.33    0.82
  -2   2 -21    5.51    0.80
   2   2 -21    4.58    0.73
   2   2 -21    6.36    0.77
   2  -2 -21    6.91    0.80
  -2   2 -21    6.41    0.86
   2   2 -21    4.97    0.84
   2   2 -22   25.84    1.41
  -2   2 -22   27.89    1.46
   2   2 -22   26.32    1.41
  -2   2 -22   26.85    1.42
   2  -2 -22   26.11    1.51
  -2   2 -22   23.69    1.47
   2   2 -22   25.28    1.44
   2   2 -22   24.00    1.45
  -2   2 -22   23.99    1.46
   2  -2 -22   22.73    1.42
   2   2 -22   25.55    1.48
  -2   2 -22   28.11    1.57
  -2   2 -23    0.64    0.64
   2   2 -23    0.36    0.59
   2  -2 -23    0.12    0.72
  -2   2 -23    0.18    0.68
  -2   2 -23    1.27    0.70
   2   2 -23    1.47    0.73
   2   2 -23    0.95    0.65
   2   2 -23    0.27    0.62
  -2   2 -23    0.05    0.61
   2   2 -23    0.70    0.71
  -2   2 -23    0.59    0.77
   2   2 -24    9.00    1.89
  -2   2 -24    7.05    0.84
   2   2 -24    7.65    0.85
  -2   2 -24    6.88    0.92
   2   2 -24    7.47    0.91
   2  -2 -24    7.25    0.93
   2   2 -24    6.42    0.89
  -2   2 -24    8.40    0.95
  -2   2 -24    7.36    0.86
   2   2 -24    6.03    0.82
  -2   2 -24    7.94    0.98
   2   2 -24    5.15    0.89
   2   2 -25   19.96    2.46
  -2   2 -25   17.76    2.37
  -2   2 -25   19.43    1.28
   2   2 -25   17.89    1.25
  -2   2 -25   20.24    1.35
   2  -2 -25   20.33    1.35
   2   2 -25   19.84    1.34
  -2   2 -25   17.13    1.33
   2   2 -25   20.83    1.38
  -2  -2 -25   20.77    1.32
  -2   2 -25   20.51    1.29
   2   2 -25   18.11    1.24
  -2   2 -25   20.12    1.42
   2   2 -25   19.13    1.38
  -2  -2 -26    4.39    1.52
   2  -2 -26    2.61    1.36
  -2   2 -26    5.19    0.84
   2   2 -26    4.47    0.77
   2   2 -26    2.78    0.88
  -2   2 -26    3.61    0.89
   2  -2 -26    4.25    0.86
  -2  -2 -26    5.27    0.88
  -2   2 -26    5.18    0.92
   2   2 -26    6.84    0.85
   2   2 -26    3.46    1.64
  -2   2 -26    5.97    1.92
  -2   2 -26    4.31    0.83
   2   2 -26    3.64    0.93
  -2   2 -26    4.82    0.97
   2  -2 -27   54.81    4.00
  -2  -2 -27   53.28    4.02
   2  -2 -27   66.15    2.97
  -2   2 -27   71.18    3.00
   2   2 -27   61.97    2.94
  -2  -2 -27   67.48    2.96
  -2   2 -27   61.13    2.96
   2  -2 -27   66.84    3.00
  -2  -2 -27   66.25    3.00
  -2   2 -27   60.28    2.88
   2   2 -27   66.20    2.92
  -2   2 -27   59.77    4.44
   2   2 -27   56.97    4.27
   2   2 -27   64.32    3.01
  -2   2 -27   59.99    3.03
  -2   2 -28   63.80    2.94
   2   2 -28   66.06    2.93
  -2   2 -28   55.93    2.90
  -2  -2 -28   61.82    2.89
  -2  -2 -28   58.99    2.96
   2  -2 -28   62.13    2.95
   2   2 -28   60.12    2.86
  -2   2 -28   67.34    2.92
  -2   2 -28   64.57    3.05
   2   2 -28   66.85    3.02
  -2   2 -29    0.67    0.80
  -2  -2 -29    1.21    0.76
   2  -2 -29    0.22    0.81
  -2  -2 -29    0.53    0.82
   2   2 -29    1.07    0.81
  -2   2 -29    0.58    0.80
   2   2 -29   -0.16    0.85
  -2   2 -29    0.41    0.91
  -2  -2 -30    1.42    0.75
  -2   2 -30   -0.30    0.80
   2  -2 -30    2.01    0.89
  -2  -2 -30   -0.08    0.86
   2   2 -30    0.07    0.78
  -2   2 -30    0.22    0.82
   2   2 -30    0.56    0.85
  -2   2 -30    0.16    0.87
  -2   2 -31   10.59    1.10
  -2  -2 -31   10.88    1.05
  -2  -2 -31   11.06    1.14
   2  -2 -31   10.93    1.11
   2   2 -31   10.78    1.09
   2   2 -31   12.08    1.21
  -2   2 -31    9.52    1.20
  -2  -2 -32    2.83    0.78
   2  -2 -32    2.86    0.89
  -2  -2 -32    4.59    0.95
   2   2 -32    3.79    0.88
   2   2 -32    3.45    0.97
  -2   2 -32    5.99    1.03
  -2  -2 -33    6.77    0.89
   2   2 -33    5.87    0.93
   2   2 -33    7.09    1.04
  -2   2 -33    8.04    1.05
  -2  -2 -33    5.87    0.97
  -2  -2 -33    7.56    0.86
   2  -2 -33    6.36    0.82
   2  -2 -33    8.22    1.00
   2   2 -34   30.60    1.77
  -2  -2 -34   30.68    1.70
   2  -2 -34   31.08    1.69
  -2  -2 -34   29.74    1.83
  -2   2 -34   32.42    1.88
   2   2 -34   29.25    1.82
   2  -2 -34   31.41    1.83
   2  -2 -34   32.62    1.70
  -2  -2 -34   33.88    1.72
   2  -2 -34   36.40    1.85
  -2  -2 -34   35.65    1.86
   2   2 -35   24.39    1.51
   2  -2 -35   23.08    1.39
  -2  -2 -35   23.04    1.40
   2  -2 -35   24.11    1.52
  -2  -2 -35   23.41    1.51
   2   2 -35   26.18    1.59
   2  -2 -35   25.79    1.55
  -2  -2 -35   26.94    1.60
  -2   2 -35   27.49    1.64
   2  -2 -35   25.45    1.43
  -2  -2 -35   25.48    1.45
  -2  -2 -36    0.62    0.71
  -2  -2 -36   -0.68    0.55
   2  -2 -36    0.92    0.58
   2  -2 -36    1.46    0.71
   2   2 -36    1.16    0.80
  -2   2 -36   -0.40    0.79
   2  -2 -36    1.22    0.76
  -2  -2 -36    0.38    0.74
   2   2  36   -0.34    0.64
   2  -2 -36    0.31    0.58
  -2  -2 -36    1.17    0.60
  -2  -2 -37    0.38    0.54
   2  -2 -37   -0.70    0.52
  -2   2 -37   -0.55    0.75
   2   2 -37    0.24    0.69
   2  -2 -37    0.96    0.71
  -2  -2 -37   -1.51    0.72
   2   2  37    0.41    0.60
  -2  -2 -37   -0.83    0.54
   2  -2 -37   -0.19    0.52
  -2  -2 -38    2.99    0.56
   2  -2 -38    2.84    0.56
  -2   2 -38    3.29    0.72
   2  -2 -38    3.04    0.67
  -2  -2 -38    2.53    0.70
   2   2 -38    3.28    0.71
   2  -2 -38    4.66    0.62
  -2  -2 -38    3.09    0.60
   2   2  38    3.68    0.63
  -2   2 -39    2.22    0.66
  -2  -2 -39    3.86    0.66
   2   2 -39    2.79    0.63
   2  -2 -39    1.70    0.59
   2   2  39    0.96    0.53
  -2   2 -40   -0.04    0.53
   2   2 -40    0.24    0.51
   2  -2 -40   -0.08    0.48
  -2  -2 -40    0.88    0.53
   2   2  40    0.52    0.48
  -2   2  40    0.21    0.44
   2   2  40    0.54    0.42
  -2   3   0   -0.38    0.74
   2   3   0    0.09    0.74
   2   3  -1  192.54    7.61
  -2   3   1  178.39    7.57
  -2   3  -1  192.54    7.63
   2   3   1  182.97    7.57
  -2   3  -2   15.40    1.31
   2   3  -2   13.56    1.26
  -2   3   2   14.80    1.31
   2   3   2   13.48    1.22
   2   3   2   14.41    1.24
  -2   3   3   78.62    3.67
  -2   3  -3   79.69    3.79
   2   3  -3   78.58    3.76
   2   3   3   78.13    3.65
   2   3   3   78.58    3.62
  -2   3  -4   82.53    3.99
   2   3  -4   87.39    3.90
  -2   3  -4   80.31    3.88
   2   3  -4   83.23    3.96
   2   3   4   88.80    3.91
   2   3  -5  111.21    4.93
  -2   3  -5  110.21    4.95
   2   3  -5  108.57    4.82
  -2   3  -5  112.63    4.88
   2   3   5  107.32    4.83
   2   3  -6   54.08    2.92
   2   3  -6   58.77    2.88
  -2   3  -6   52.95    2.93
  -2   3  -6   53.20    2.85
   2   3   6   57.07    2.89
   2   3  -7   48.87    2.65
  -2   3  -7   49.60    2.59
  -2   3  -7   42.61    2.59
   2   3  -7   44.36    2.50
   2   3   7   45.23    2.56
  -2   3  -7   47.33    2.78
   2   3  -7   41.02    2.64
   2   3  -8  118.39    5.41
   2   3  -8  128.84    5.42
  -2   3  -8  120.76    5.46
  -2   3  -8  122.17    5.40
   2   3  -8  119.96    4.70
  -2   3  -8  118.73    4.71
   2   3   8  122.56    5.43
   2   3   8  125.24    4.74
  -2   3   8  124.32    4.73
  -2   3  -8  119.25    5.59
   2   3  -8  121.36    5.59
   2   3  -9  126.61    5.36
  -2   3  -9  114.57    5.32
  -2   3  -9  119.12    5.41
   2   3  -9  119.88    5.38
  -2   3  -9  115.12    4.62
   2   3  -9  118.27    4.62
   2   3   9  120.14    4.65
  -2   3   9  123.16    4.64
   2   3   9  127.43    5.45
   2   3  -9  120.98    5.55
  -2   3  -9  113.30    5.49
   2   3  10   35.86    1.63
   2   3  10   32.18    2.27
   2   3 -10   34.15    2.21
  -2   3 -10   39.64    2.33
   2   3 -10   37.44    2.30
  -2   3 -10   40.54    2.39
  -2   3 -10   36.18    2.49
   2   3 -10   33.00    2.38
   2   3  11  100.92    4.06
   2   3  11  100.47    4.86
   2   3 -11  116.58    4.94
  -2   3 -11  103.48    4.84
   2   3 -11  100.20    4.78
  -2   3 -11  105.26    4.87
  -2   3 -11  105.11    5.05
   2   3 -11  101.32    5.00
   2   3  12   16.73    0.98
   2   3  12   15.72    1.65
   2   3 -12   17.14    1.62
  -2   3 -12   18.83    1.64
   2   3 -12   16.31    1.57
  -2   3 -12   17.30    1.63
   2   3 -12   16.16    1.78
  -2   3 -12   14.56    1.72
   2   3  13  142.58    5.66
   2   3  13  143.41    6.58
  -2   3 -13  147.90    6.57
   2   3 -13  151.41    6.56
  -2   3 -13  149.90    6.55
   2   3 -13  149.06    6.51
  -2   3 -13  145.17    6.75
   2   3 -13  156.18    6.80
  -2   3 -14   10.27    1.38
   2   3 -14   10.32    1.38
   2   3 -14    7.48    1.44
  -2   3 -14   12.93    1.66
   2   3  14    7.16    1.37
   2   3 -15   61.69    3.57
  -2   3 -15   60.99    3.58
  -2   3 -16    5.62    1.47
   2   3 -16    4.05    1.30
  -2   3  16    6.64    0.79
  -2  -3 -16    6.00    0.75
   2  -3 -16    7.64    0.81
   2  -3 -16    5.15    0.71
   2   3 -16    4.63    0.75
  -2   3 -16    5.70    0.72
   2   3 -16    5.65    0.68
  -2   3 -16    5.87    0.82
   2   3  16    5.58    1.38
  -2   3 -17  310.04   13.97
   2   3 -17  342.17   14.06
  -2   3  17  338.91   12.78
  -2  -3 -17  343.67   12.78
   2  -3 -17  336.38   12.78
   2  -3 -17  332.65   12.76
   2   3  17  344.66   13.90
  -2   3 -17  344.33   12.73
   2   3 -17  338.94   12.80
   2   3 -17  338.87   12.72
  -2   3 -17  324.62   12.79
   2   3 -18    1.80    1.20
  -2   3 -18    1.16    1.33
  -2   3  18    2.39    0.72
   2  -3 -18    2.97    0.72
  -2  -3 -18    3.15    0.75
   2  -3 -18    3.20    0.68
  -2   3 -18    2.96    0.81
   2   3  18    1.77    1.26
   2   3 -18    3.05    0.73
  -2   3 -19  196.41    8.95
   2   3 -19  201.56    8.98
  -2   3  19  199.42    7.55
   2  -3 -19  187.93    7.54
  -2  -3 -19  193.68    7.53
   2  -3 -19  196.61    7.52
  -2   3 -19  187.95    7.56
   2   3 -19  185.12    7.55
  -2   3 -20    6.63    1.74
   2   3 -20    9.43    1.80
  -2   3  20   10.49    1.01
  -2  -3 -20   10.64    1.00
   2  -3 -20   11.93    1.05
   2  -3 -20   10.45    0.97
  -2   3 -20    8.74    0.99
   2   3 -20   10.01    1.00
  -2   3 -21   13.11    2.10
   2   3 -21   16.37    2.04
  -2   3  21   12.20    1.09
   2  -3 -21   10.01    1.04
   2  -3 -21   13.53    1.05
  -2   3 -21    9.02    1.09
   2   3 -21   13.20    1.11
   2   3 -22   24.21    2.66
  -2   3  22   26.15    1.54
   2  -3 -22   22.86    1.51
   2  -3 -22   26.17    1.51
  -2   3 -22   26.40    1.61
   2   3 -22   24.09    1.56
   2  -3 -23  177.18    7.13
  -2   3 -23  177.36    8.77
   2   3 -23  187.59    8.81
   2   3 -23  183.05    7.19
  -2   3 -23  177.60    7.19
  -2   3  23  176.98    7.12
   2  -3 -24   64.94    2.98
  -2   3 -24   62.79    4.43
   2   3 -24   55.28    4.25
  -2   3 -24   64.17    3.02
   2   3 -24   61.01    3.00
  -2   3  24   67.39    2.98
   2  -3 -25   51.01    2.54
   2   3 -25   54.66    4.07
  -2   3 -25   55.15    4.15
  -2   3 -25   47.91    2.60
   2   3 -25   53.85    2.62
  -2   3  25   53.83    2.55
   2  -3 -26   10.52    1.16
   2   3 -26   10.86    1.21
  -2   3 -26   12.83    1.27
   2  -3 -27  168.95    6.59
  -2  -3 -27  157.94    6.51
   2   3 -27  165.12    6.65
  -2   3 -27  159.27    6.65
  -2  -3 -28   10.42    1.04
  -2   3 -28   10.83    1.26
   2   3 -28   10.81    1.17
  -2  -3 -29    6.59    0.89
  -2  -3 -29    7.08    1.04
   2  -3 -29    7.41    1.03
  -2   3 -29    7.50    1.11
   2   3 -29    7.34    1.10
  -2  -3 -30   -0.26    0.72
   2   3 -30    0.80    0.87
  -2   3 -30   -1.40    0.89
   2  -3 -30    0.29    0.81
  -2  -3 -30   -0.30    0.77
   2   3 -31   -0.08    0.85
  -2   3 -31    2.26    0.98
  -2  -3 -31    2.07    0.84
   2  -3 -31    1.37    0.82
  -2   3 -32    1.48    0.95
   2   3 -32    0.68    0.84
  -2  -3 -32    1.43    0.81
   2  -3 -32    1.05    0.78
   2   3 -33   24.11    1.56
  -2   3 -33   23.20    1.59
  -2  -3 -33   25.61    1.56
   2  -3 -33   24.80    1.53
   2   3  34    4.27    0.81
  -2   3 -34    8.25    1.00
   2   3 -34    5.08    0.90
  -2  -3 -34    6.93    0.92
   2  -3 -34    5.48    0.89
   2  -3 -35    0.80    0.54
  -2  -3 -35    0.81    0.60
  -2  -3 -35    2.04    0.72
   2  -3 -35    1.05    0.66
  -2   3 -35    1.75    0.80
  -2  -3 -35    0.86    0.73
   2   3 -35    1.44    0.79
   2  -3 -35    2.12    0.72
   2   3  35    1.98    0.68
   2  -3 -35    1.60    0.59
  -2  -3 -35    0.36    0.58
   2  -3 -36    4.86    0.65
  -2  -3 -36    5.24    0.68
   2  -3 -36    4.55    0.78
  -2  -3 -36    5.06    0.81
   2  -3 -36    5.27    0.77
  -2   3 -36    4.95    0.87
   2   3 -36    6.50    0.85
  -2  -3 -36    6.38    0.84
   2   3  36    5.77    0.77
  -2  -3 -36    5.13    0.65
   2  -3 -36    5.34    0.67
   2  -3 -37   16.01    1.12
  -2  -3 -37   20.09    1.18
  -2   3 -37   16.52    1.18
   2  -3 -37   16.90    1.11
  -2  -3 -37   17.56    1.15
   2   3 -37   19.17    1.17
   2   3  37   16.30    1.06
   2   3 -38    0.62    0.55
  -2   3 -38   -0.05    0.58
   2  -3 -38    0.51    0.53
  -2  -3 -38    1.55    0.61
  -2   3  38    0.08    0.49
   2   3  38    1.02    0.53
  -2  -3 -39    6.73    0.69
  -2   3  39    8.59    0.68
   2   3  39    8.24    0.65
   2   4   0   15.26    0.99
  -2   4   0   18.40    0.96
   2   4   0   20.20    1.63
  -2   4   0   18.59    1.69
  -2   4   1    3.78    0.52
  -2   4  -1    3.69    0.54
   2   4   1    5.25    0.62
   2   4  -1    4.34    0.57
  -2   4  -1    4.24    0.56
   2   4   1    5.67    1.10
  -2   4  -1    3.46    1.05
  -2   4   1    5.39    1.05
   2   4  -1    3.51    0.98
  -2   4   2  120.89    4.59
  -2   4  -2  117.04    4.58
   2   4   2  116.66    4.62
   2   4  -2  119.98    4.60
  -2   4  -2  111.18    4.59
   2   4  -2  121.58    5.55
   2   4   2  125.62    5.44
  -2   4   2  118.41    5.41
  -2   4  -2  114.97    5.54
  -2   4   3    0.92    0.46
   2   4  -3    1.20    0.46
  -2   4  -3    2.33    0.49
  -2   4  -3    1.20    0.48
   2   4   3    0.51    0.53
  -2   4  -3    0.21    0.48
   2   4  -3    0.78    0.49
   2   4  -3    0.15    1.00
  -2   4  -3    0.32    1.02
  -2   4  -3    1.95    1.03
   2   4  -3    0.81    0.90
  -2   4   3    0.70    0.87
   2   4   3    0.82    0.86
   2   4  -4  227.98    8.47
  -2   4  -4  220.90    8.44
  -2   4  -4  222.36    8.48
  -2   4   4  216.65    8.44
   2   4   4  230.43    8.51
  -2   4  -4  221.35    8.47
   2   4  -4  225.12    8.46
  -2   4   4  231.73    9.35
   2   4   4  226.55    9.30
  -2   4  -4  222.48    9.32
   2   4  -4  224.49    9.29
   2   4  -4  213.20    9.37
  -2   4  -4  217.39    9.43
  -2   4   5   63.55    2.58
  -2   4  -5   63.81    2.63
   2   4  -5   63.14    2.61
  -2   4  -5   62.36    2.58
   2   4   5   57.83    2.64
   2   4  -5   62.99    2.62
  -2   4  -5   64.15    2.63
  -2   4  -5   64.22    3.54
   2   4   5   58.20    3.34
  -2   4   5   65.68    3.44
  -2   4  -5   63.49    3.43
   2   4  -5   64.91    3.52
   2   4  -5   62.33    3.37
   2   4  -6  107.42    4.32
  -2   4  -6  108.43    4.33
  -2   4  -6  109.69    4.28
  -2   4   6  111.21    4.29
   2   4   6  115.79    5.14
   2   4   6  117.29    4.38
   2   4  -6  106.71    4.31
  -2   4  -6  108.42    4.32
   2   4   6  101.67    5.09
   2   4  -6  113.00    5.28
  -2   4  -6  109.75    5.32
  -2   4  -6  106.01    5.16
   2   4  -6  104.31    5.10
  -2   4   6  102.11    5.10
   2   4  -7 1315.68   47.74
  -2   4   7 1303.69   47.69
  -2   4  -7 1297.64   47.69
  -2   4  -7 1301.06   47.74
   2   4   7 1245.00   48.56
   2   4   7 1277.85   47.76
   2   4  -7 1289.96   47.73
  -2   4  -7 1292.32   47.74
  -2   4   7 1269.74   48.65
   2   4   7 1298.75   48.66
  -2   4  -7 1310.58   48.70
   2   4  -7 1312.53   48.68
   2   4  -7 1309.94   48.79
  -2   4  -7 1292.64   48.80
   2   4  -8   84.84    4.28
   2   4  -8   83.23    4.33
  -2   4  -8   80.29    4.26
  -2   4  -8   88.20    4.42
  -2   4  -8   83.20    3.38
   2   4  -8   78.59    3.36
   2   4   8   86.57    4.24
   2   4   8   84.60    3.42
  -2   4  -9  133.70    6.34
   2   4  -9  139.48    6.34
  -2   4  -9  138.50    6.30
   2   4  -9  142.35    6.30
   2   4   9  134.56    6.27
   2   4   9  133.12    5.36
  -2   4  -9  135.28    5.34
   2   4  -9  138.95    5.34
  -2   4 -10   13.05    0.88
   2   4 -10   13.09    0.88
  -2   4  10   12.03    0.95
  -2   4  10   10.95    0.95
   2   4 -10   13.80    0.95
  -2   4 -10   12.55    0.92
  -2   4 -10   11.54    1.01
   2   4 -10   13.94    1.04
   2   4  10    9.70    1.43
   2   4  10   12.51    0.93
  -2   4 -10   13.00    1.58
  -2   4 -10   15.03    1.67
   2   4 -10   12.53    1.59
   2   4 -10   12.99    1.53
  -2   4  11   38.29    1.93
  -2   4  11   40.53    1.92
  -2   4 -11   38.11    1.88
   2   4 -11   38.47    1.87
  -2   4 -11   39.43    1.98
   2   4 -11   39.66    1.97
   2   4  11   43.01    1.89
   2   4  11   38.77    2.75
   2  -4 -11   38.82    1.90
  -2   4 -11   42.57    2.84
   2   4 -11   42.25    2.74
  -2   4 -11   45.04    2.80
   2   4 -11   41.94    2.80
  -2   4  12   32.67    1.66
  -2   4  12   29.91    1.63
   2   4 -12   34.54    1.72
  -2   4 -12   29.62    1.58
  -2   4 -12   27.23    1.63
   2   4 -12   32.56    1.60
   2  -4 -12   32.48    1.62
   2   4  12   28.67    1.54
   2   4  12   24.58    2.29
  -2   4 -12   37.52    2.57
   2   4 -12   31.16    2.43
  -2   4 -12   32.41    2.44
   2   4 -12   36.01    2.50
   2   4 -13  116.99    5.90
  -2   4 -13  115.88    5.90
   2   4 -13  122.13    5.91
  -2   4 -13  128.59    5.98
   2  -4 -13  128.93    4.95
  -2   4  13  124.50    4.96
  -2   4  13  117.63    4.94
   2  -4 -13  125.20    4.92
   2   4  13  124.43    4.88
   2   4  13  119.70    5.94
  -2   4 -13  120.66    4.89
   2   4 -13  122.60    4.97
  -2   4 -13  113.59    4.96
   2   4 -13  121.52    4.88
  -2   4 -14   25.86    2.53
   2   4 -14   29.18    2.61
  -2   4 -14   31.94    2.50
  -2   4 -14   29.47    2.41
   2   4 -14   26.74    2.33
   2   4 -14   32.09    2.48
   2  -4 -14   28.13    1.59
  -2   4  14   27.55    1.60
   2   4  14   25.03    2.40
   2  -4 -14   27.00    1.53
   2   4  14   30.47    1.52
   2   4 -14   31.86    1.55
  -2   4 -14   29.83    1.54
   2   4 -14   28.19    1.62
  -2   4 -14   26.77    1.62
  -2   4 -15    6.72    1.68
   2   4 -15   12.12    1.86
   2   4 -15    9.85    1.57
  -2   4 -15    7.64    1.58
  -2   4  15    9.84    0.97
   2  -4 -15   10.60    1.00
  -2  -4 -15   10.83    0.95
   2  -4 -15    9.86    0.91
   2   4  15   10.35    0.85
   2   4 -15    9.48    0.86
  -2   4 -15   10.64    0.93
  -2   4 -15   12.46    1.07
   2   4 -15    8.80    1.04
   2   4  15    9.63    1.64
  -2   4 -16    3.10    1.52
   2   4 -16    2.02    1.43
  -2   4  16    2.52    0.78
  -2  -4 -16    2.39    0.74
   2  -4 -16    2.90    0.80
   2   4  16    2.07    0.64
   2  -4 -16    1.82    0.71
   2   4 -16    2.15    0.69
   2   4 -16    3.60    0.80
  -2   4 -16    2.70    0.70
  -2   4 -16    2.18    0.82
  -2   4 -17    9.67    1.83
   2   4 -17   11.77    1.99
  -2   4  17   12.94    1.11
  -2  -4 -17   10.90    1.06
   2  -4 -17   11.08    1.07
   2  -4 -17   12.62    1.06
   2   4 -17   11.44    0.97
  -2   4 -17   12.89    1.01
  -2   4 -17   10.55    1.09
   2   4 -17   12.81    1.15
  -2   4 -18    8.64    1.84
   2   4 -18    7.60    1.86
  -2   4  18    7.72    0.92
   2  -4 -18    7.97    0.97
  -2  -4 -18    6.77    0.92
   2  -4 -18    7.13    0.89
  -2   4 -18    5.68    0.95
  -2   4 -18    6.62    0.84
   2   4 -18    7.42    0.89
   2   4 -18    7.40    1.02
   2   4 -19    2.53    1.57
  -2   4 -19    1.73    1.53
  -2   4  19    1.63    0.84
   2  -4 -19    2.84    0.83
  -2  -4 -19    1.41    0.75
   2  -4 -19    3.95    0.82
  -2   4 -19    2.94    0.90
   2   4 -19    2.36    0.93
   2   4 -20    4.07    1.61
  -2   4 -20    6.28    2.01
  -2   4  20    6.17    0.93
   2  -4 -20    8.38    0.98
   2  -4 -20    6.51    0.93
   2   4 -20    6.13    0.97
  -2   4 -20    6.00    1.06
   2   4 -21    5.39    1.85
  -2   4 -21    4.32    1.74
  -2   4  21    2.30    0.81
   2  -4 -21    1.61    0.84
   2  -4 -21    2.64    0.82
   2   4 -21    2.74    0.95
  -2   4 -21    2.11    0.91
  -2   4 -22   36.04    3.44
   2   4 -22   41.24    3.62
   2  -4 -22   42.56    2.24
   2  -4 -22   45.09    2.20
   2   4 -22   44.10    2.31
  -2   4 -22   39.80    2.26
  -2   4  22   41.26    2.21
   2  -4 -23   13.40    1.25
   2   4 -23   13.12    1.28
  -2   4 -23   13.52    1.31
  -2   4  23   13.24    1.26
   2  -4 -24    0.89    0.84
   2   4 -24    0.40    0.88
  -2   4 -24    0.50    0.92
  -2   4  24    0.45    0.83
  -2   4 -25   85.41    3.79
   2   4 -25   79.47    3.73
   2  -4 -25   83.29    3.69
  -2   4 -26    9.09    1.19
   2   4 -26    9.79    1.20
   2  -4 -26   11.08    1.14
   2   4 -27    1.21    0.84
  -2   4 -27    1.59    0.90
   2   4 -28   -0.80    0.91
  -2   4 -28    0.25    0.86
  -2   4 -29    0.40    0.89
   2   4 -29    1.40    0.88
   2   4  29    1.74    0.77
  -2  -4 -30    4.52    0.88
   2  -4 -30    4.40    0.87
  -2   4 -30    3.86    0.96
   2   4 -30    5.54    0.99
   2   4  30    4.54    0.85
   2  -4 -31    0.66    0.77
  -2  -4 -31    0.07    0.79
   2   4 -31    0.07    0.81
  -2   4 -31    0.07    0.85
   2   4  31   -0.18    0.66
   2  -4 -32    4.16    0.83
  -2  -4 -32    4.40    0.84
  -2   4 -32    5.05    0.93
   2   4 -32    4.22    0.88
   2   4  32    3.70    0.76
  -2  -4 -33    0.12    0.72
   2  -4 -33   -0.06    0.70
  -2   4 -33    1.47    0.79
   2   4 -33   -0.12    0.75
   2   4  33    1.36    0.63
   2  -4 -34    2.70    0.70
  -2  -4 -34    3.64    0.75
  -2   4 -34    2.92    0.75
   2   4 -34    1.75    0.72
   2   4  34    3.78    0.66
   2  -4 -35    8.40    0.82
  -2  -4 -35    8.04    0.82
  -2   4 -35    5.70    0.81
   2   4 -35    6.67    0.81
  -2   4  35    7.15    0.72
   2   4  35    6.82    0.72
   2  -4 -36   11.93    0.88
  -2  -4 -36   12.99    0.91
  -2  -4 -36   11.33    0.89
   2   4 -36   11.45    0.90
  -2   4 -36   11.58    0.91
   2  -4 -36   11.10    0.85
  -2   4  36   10.26    0.79
   2   4  36   12.65    0.84
  -2  -4 -37   18.59    1.06
  -2   4 -37   18.15    1.08
   2   4 -37   17.40    1.04
   2  -4 -37   18.25    1.05
  -2  -4 -37   19.62    1.08
   2   5   0   -0.77    0.63
  -2   5   0    0.16    0.59
  -2   5   0    0.26    0.51
   2   5   0   -0.22    0.70
   2   5   0    1.13    0.64
  -2   5   0   -0.27    0.69
  -2   5   0   -1.08    1.34
   2   5   0   -1.47    1.29
  -2   5   0    0.56    0.64
   2   5   0    1.36    0.53
  -2   5   0   -0.09    0.52
  -2   5  -1    8.45    0.77
  -2   5   1    9.64    0.80
   2   5  -1   10.53    0.82
   2   5   1    9.53    0.78
  -2   5   1   11.61    0.99
   2   5   1    8.81    0.92
   2   5  -1    8.88    0.97
  -2   5  -1    8.85    0.94
   2   5  -1    8.45    0.88
   2   5   1    9.86    0.96
   2   5   1    9.28    0.87
  -2   5  -1    9.20    0.78
   2   5  -1   10.19    0.81
   2   5  -1    9.59    0.87
  -2   5  -1    8.36    0.86
  -2   5   1    8.47    0.87
  -2   5  -1    8.34    0.80
  -2   5   1    7.73    0.76
  -2   5   1    8.64    1.58
   2   5   1    6.93    1.55
  -2   5  -1    7.29    1.51
   2   5  -1    9.18    1.63
   2   5  -1    9.12    1.45
  -2   5  -1    8.99    1.48
   2   5   1    9.26    0.82
  -2   5   1    9.43    0.90
   2   5  -1    9.36    0.84
  -2   5  -1   10.73    0.90
   2   5   2   12.93    0.92
  -2   5   2   14.22    0.94
   2   5  -2   13.84    0.93
  -2   5  -2   14.40    0.94
   2   5   2   13.11    1.05
  -2   5   2   13.50    1.08
   2   5  -2   14.02    1.08
  -2   5  -2   16.24    1.09
   2   5   2   14.11    1.08
  -2   5   2   12.69    0.88
  -2   5   2   11.62    0.98
  -2   5  -2   11.17    0.90
   2   5  -2   13.22    0.92
  -2   5  -2   12.44    0.88
  -2   5  -2   12.57    1.02
   2   5  -2   11.65    0.98
   2   5   2   11.70    0.99
  -2   5  -2   13.00    1.80
   2   5   2   12.53    1.68
  -2   5   2   13.37    1.69
   2   5  -2   11.40    1.72
  -2   5  -2   12.45    1.67
   2   5  -2   10.83    1.50
  -2   5   2   12.29    1.05
   2   5   2   13.98    0.97
   2   5  -2   11.25    0.94
  -2   5  -2    8.88    0.92
   2   5  -3   -0.05    0.50
  -2   5  -3    0.38    0.55
   2   5  -3    0.70    0.53
   2   5  -3    0.46    0.62
   2   5   3    0.05    0.63
  -2   5  -3    0.27    0.63
  -2   5   3    0.64    0.62
  -2   5  -3    0.52    0.54
  -2   5  -3    0.43    0.54
  -2   5   3    0.65    0.53
   2   5  -3    1.51    0.72
   2   5   3    0.96    0.75
   2   5   3    0.73    0.71
  -2   5   3   -0.27    0.72
  -2   5  -3    0.86    1.21
   2   5  -3   -0.62    1.29
   2   5  -3    1.49    1.02
   2   5   3    0.19    1.05
  -2   5   3    0.97    1.13
  -2   5  -3    0.57    1.07
  -2   5   3    0.83    0.70
   2   5   3    0.48    0.57
   2   5  -3    0.47    0.62
  -2   5  -3    0.90    0.62
   2   5  -3    1.85    0.82
  -2   5  -3    2.08    0.82
   2   5  -4    7.73    0.75
  -2   5  -4    8.78    0.77
   2   5   4    6.64    0.80
   2   5  -4    7.06    0.85
  -2   5  -4    7.95    0.86
  -2   5   4    7.60    0.85
   2   5  -4    7.55    0.77
  -2   5  -4    8.26    0.75
  -2   5  -4    8.00    0.78
  -2   5   4    9.02    0.76
   2   5   4    7.65    0.93
   2   5  -4    9.19    0.94
   2   5   4    6.87    0.88
  -2   5   4    7.18    0.89
   2   5  -4    8.47    1.43
  -2   5  -4    8.18    1.62
  -2   5  -4    6.96    1.46
   2   5   4    9.71    1.54
  -2   5   4    8.55    1.44
   2   5  -4    7.32    1.49
  -2   5   4    7.81    0.89
   2   5   4    7.65    0.77
  -2   5  -4    9.60    0.99
  -2   5  -4    5.90    0.82
   2   5  -4    7.02    0.89
   2   5  -4    8.23    0.84
   2   5  -5    0.80    0.55
  -2   5  -5    0.24    0.53
  -2   5   5    0.64    0.76
   2   5   5    1.10    0.69
   2   5   5    0.58    0.71
   2   5  -5    0.95    0.55
  -2   5   5    0.73    0.51
   2   5   5    0.26    0.65
  -2   5  -5    1.27    0.67
   2   5  -5    0.05    0.65
  -2   5  -5    0.69    0.51
  -2   5   5    0.85    0.65
  -2   5  -5    0.68    0.55
  -2   5  -5    3.02    1.34
  -2   5   5   -1.18    1.11
   2   5  -5    1.34    1.06
   2   5  -5   -0.21    1.16
  -2   5  -5    0.20    1.07
   2   5   5    1.15    1.16
   2   5   5    1.25    0.61
  -2   5   5    0.92    0.65
   2   5  -5    0.16    0.57
   2   5  -5    1.24    0.69
  -2   5  -5    0.61    0.77
  -2   5  -5    1.35    0.63
   2   5  -6   25.77    1.36
  -2   5  -6   25.60    1.37
   2   5   6   23.58    1.46
   2   5   6   24.99    1.47
  -2   5   6   24.28    1.44
   2   5   6   25.33    1.42
  -2   5  -6   23.62    1.35
  -2   5  -6   23.95    1.30
   2   5  -6   25.77    1.37
  -2   5   6   26.03    1.32
   2   5  -6   25.55    1.39
  -2   5  -6   24.08    1.39
  -2   5   6   23.54    1.40
   2   5  -6   21.42    2.22
   2   5   6   23.17    2.20
  -2   5   6   20.85    2.15
  -2   5  -6   25.86    2.30
   2   5  -6   25.34    2.21
  -2   5  -6   26.18    2.41
  -2   5   6   23.50    1.49
   2   5   6   26.28    1.42
   2   5  -6   22.99    1.47
  -2   5  -6   26.46    1.45
  -2   5  -6   25.19    1.52
   2   5  -6   24.71    1.41
  -2   5   7    2.89    0.77
   2   5   7    2.62    0.79
   2   5   7    2.14    0.80
  -2   5   7    3.33    0.75
   2   5  -7    3.66    0.71
   2   5   7    3.29    0.73
  -2   5  -7    4.54    0.74
  -2   5  -7    3.83    0.65
   2   5  -7    3.28    0.62
  -2   5   7    3.62    0.61
  -2   5  -7    4.69    0.59
  -2   5  -7    1.02    1.20
   2   5  -7    2.78    1.26
   2   5  -7    4.38    1.27
  -2   5   7    1.61    1.09
   2   5   7    4.55    1.33
  -2   5  -7    4.64    1.46
   2   5   7    2.97    0.67
  -2   5   7    2.74    0.72
   2   5  -7    2.96    0.69
   2   5  -7    4.11    0.80
  -2   5  -7    2.83    0.82
  -2   5  -7    4.16    0.75
   2   5   8   26.41    1.62
   2   5   8   27.77    1.65
  -2   5  -8   30.57    1.46
  -2   5  -8   32.79    1.57
   2   5  -8   30.63    1.54
  -2   5   8   29.85    1.47
  -2   5   8   24.10    2.37
   2   5  -8   29.95    2.57
  -2   5  -8   31.60    2.55
   2   5  -8   27.47    2.39
  -2   5  -8   27.01    2.51
   2   5   8   26.26    2.35
  -2   5   8   30.01    1.68
   2   5   8   27.81    1.54
   2   5  -8   28.45    1.58
  -2   5  -8   28.88    1.58
   2   5  -8   24.94    1.62
  -2   5  -8   31.47    1.70
   2   5   9   17.55    1.31
   2   5   9   18.78    1.29
  -2   5  -9   18.60    1.19
   2   5  -9   19.92    1.18
  -2   5   9   20.30    1.32
   2   5   9   18.55    1.99
  -2   5   9   21.23    2.08
   2   5  -9   18.26    2.05
  -2   5  -9   13.58    2.00
   2   5  -9   15.89    2.03
  -2   5  -9   18.71    2.06
   2   5   9   19.01    1.22
  -2   5  -9   19.31    1.23
   2   5  -9   16.48    1.28
   2   5  -9   21.15    1.24
  -2   5  -9   16.05    1.32
   2   5  10   17.58    1.28
   2   5  10   18.86    1.30
  -2   5  10   16.21    1.26
   2   5  10   21.57    1.26
   2   5 -10   17.33    1.27
  -2   5 -10   18.03    1.34
   2   5 -10   18.49    1.22
  -2   5 -10   17.80    1.20
   2   5  10   19.66    2.06
  -2   5  10   17.24    1.95
   2   5 -10   21.60    2.26
  -2   5 -10   16.26    2.03
   2   5 -10   13.48    1.81
  -2   5 -10   20.25    2.13
   2   5  11    7.08    1.00
   2   5  11    6.52    0.93
  -2   5  11    6.82    0.94
   2   5  11    5.68    0.82
  -2   5 -11    7.47    1.02
   2   5 -11    6.45    0.80
  -2   5 -11    5.81    0.85
   2   5 -11    5.68    0.90
  -2   5 -11    6.06    1.56
  -2   5  11    6.39    1.45
  -2   5 -11    6.31    1.62
   2   5 -11    4.54    1.36
   2   5 -11    5.04    1.42
   2   5  11    5.41    1.43
   2   5  12    0.46    0.82
   2   5  12    0.90    0.78
   2   5  12    0.80    0.69
  -2   5  12    0.27    0.79
  -2   5 -12    1.55    0.85
   2   5 -12   -0.96    0.80
   2   5 -12    0.70    0.69
  -2   5 -12    0.72    0.68
   2   5 -12    0.69    1.29
   2   5  12    1.11    1.18
  -2   5  12   -0.23    1.21
  -2   5 -12   -0.69    1.23
  -2   5 -12    1.43    1.24
   2   5 -12    0.67    1.16
   2   5  13    5.16    1.00
   2   5  13    6.44    0.95
   2   5  13    6.46    0.80
  -2   5  13    5.53    0.94
   2   5 -13    5.73    0.85
  -2   5 -13    7.92    0.94
   2   5 -13    5.19    0.93
  -2   5 -13    3.60    0.94
   2   5  13    3.64    1.40
  -2   5 -13    3.32    1.51
   2   5 -13    3.46    1.28
  -2   5  13    6.27    1.55
  -2   5 -13    4.87    1.64
   2   5 -13    4.26    1.44
   2   5  14    2.24    0.82
   2   5  14    2.67    0.93
  -2   5  14    3.84    0.84
   2  -5 -14    4.99    0.83
   2   5  14    4.31    0.79
  -2   5 -14    3.63    0.77
   2   5 -14    4.68    0.92
  -2   5 -14    3.98    0.97
   2   5 -14    4.99    0.81
   2   5  14    2.57    1.33
  -2   5  14    5.47    1.52
   2   5 -14    3.79    1.48
  -2   5 -14    4.88    1.51
   2   5 -14    4.36    1.42
  -2   5 -14    5.48    1.60
   2   5  15    4.46    0.92
   2   5  15    5.17    0.89
   2   5  15    6.28    0.82
  -2   5  15    5.47    0.94
   2  -5 -15    5.01    0.83
   2   5 -15    5.89    0.84
  -2   5 -15    5.10    0.87
  -2   5 -15    6.05    1.04
   2   5 -15    5.15    1.00
   2   5  15    6.21    1.59
  -2   5  15    3.17    1.41
  -2   5 -15    5.73    1.61
   2   5 -15    4.36    1.53
   2   5  16   16.28    1.29
   2   5  16   18.17    1.41
  -2   5 -16   20.80    1.49
   2   5 -16   20.28    1.50
   2   5 -16   21.57    1.36
  -2   5 -16   21.39    1.36
   2  -5 -16   17.57    1.33
   2   5  17   45.53    2.35
  -2   5 -17   49.20    2.32
  -2   5 -17   42.37    2.38
   2   5 -17   46.90    2.43
   2   5 -17   45.87    2.28
   2  -5 -17   47.90    2.31
   2   5  18    4.52    1.00
   2  -5 -18    6.80    1.01
   2   5 -18    7.33    0.90
  -2   5 -18    5.87    1.11
  -2   5 -18    7.06    0.96
   2  -5 -18    7.57    1.01
   2   5  19   12.95    1.25
   2  -5 -19   14.52    1.21
   2   5 -19   12.25    1.28
  -2   5 -19   11.68    1.25
   2  -5 -19   12.63    1.16
   2   5  20    8.80    1.12
   2  -5 -20    8.61    1.03
   2   5 -20    9.65    1.20
  -2   5 -20    8.59    1.14
   2  -5 -20    8.24    1.02
  -2   5 -21    1.33    0.95
   2   5 -21    1.21    0.91
   2   5  21    1.85    0.94
   2  -5 -21    1.01    0.81
   2   5 -22    1.05    0.94
  -2   5 -22    0.67    0.92
   2   5  22    0.96    0.86
   2  -5 -22    1.60    0.82
   2   5 -23    0.73    0.88
  -2   5 -23    0.08    0.92
   2  -5 -23    1.52    0.81
   2   5  23    0.65    0.82
  -2   5 -24   17.08    1.45
   2   5 -24   17.70    1.43
   2  -5 -24   20.11    1.43
   2   5  24   19.56    1.43
   2   5 -25   -0.08    0.88
  -2   5 -25    0.32    0.93
   2   5  25    1.59    0.84
   2   5 -26    0.84    0.90
  -2   5 -26    1.65    0.89
   2   5 -27    7.76    1.06
  -2   5 -27    9.68    1.11
  -2   5 -28   10.81    1.14
   2   5 -28    8.10    1.06
   2   5 -29    2.57    0.84
  -2   5 -29    2.59    0.82
  -2  -5 -30    7.85    0.93
   2  -5 -30    6.61    0.86
  -2   5 -30    6.53    0.94
   2   5 -30    5.71    0.86
   2  -5 -31    0.69    0.67
  -2  -5 -31    1.36    0.70
  -2   5 -31    1.40    0.71
   2   5 -31    1.47    0.72
   2  -5 -32    6.10    0.78
  -2  -5 -32    7.30    0.81
   2   5 -32    5.36    0.76
  -2   5 -32    8.02    0.84
  -2  -5 -33    5.06    0.71
   2  -5 -33    3.63    0.66
  -2   5 -33    3.51    0.68
   2   5 -33    3.40    0.65
  -2  -5 -34    5.47    0.64
   2  -5 -34    4.92    0.62
   2   5 -34    6.05    0.65
  -2   5 -34    4.77    0.66
   2   6   0   20.65    1.30
   2   6   0   17.26    1.33
  -2   6   0   16.21    1.14
   2   6   0   16.95    1.12
  -2   6   0   14.65    1.06
   2   6   0   17.33    1.24
  -2   6   0   12.82    1.17
   2   6   0   11.88    1.89
  -2   6   0   12.64    2.09
   2   6   0   11.52    1.99
  -2   6   0   15.54    2.07
  -2   6   0   18.28    1.33
   2   6   0   14.97    1.18
  -2   6   0   15.25    1.21
   2   6   0   16.08    1.11
  -2   6   0   17.07    1.14
   2   6   1    6.57    0.78
   2   6  -1    7.73    0.82
  -2   6  -1    8.78    0.86
  -2   6   1    6.77    0.82
  -2   6  -1    8.00    0.81
  -2   6   1    6.65    0.76
   2   6   1    7.07    0.90
  -2   6  -1    6.24    0.83
  -2   6   1    8.22    0.91
   2   6  -1    9.49    0.95
  -2   6  -1    6.80    0.83
   2   6  -1    7.96    0.84
  -2   6   1    7.28    0.84
   2   6   1    7.38    0.82
   2   6   1    9.24    1.03
   2   6   1    6.23    0.98
   2   6  -1    6.08    1.04
  -2   6   1    7.21    1.00
   2   6  -1    6.06    0.92
   2   6   1    8.68    1.83
  -2   6   1    4.60    1.76
  -2   6  -1    5.76    1.61
   2   6  -1    6.51    1.80
  -2   6   1    5.26    1.54
   2   6   1    5.36    1.57
   2   6  -1    5.61    1.53
  -2   6  -1    5.89    1.62
  -2   6   1    8.38    1.01
   2   6  -1    7.61    0.94
  -2   6  -1    7.62    0.91
  -2   6   1    6.98    0.93
   2   6   1    6.66    0.87
  -2   6  -2    0.35    0.61
   2   6  -2    0.69    0.61
   2   6   2   -0.29    0.58
  -2   6   2    0.65    0.61
  -2   6   2   -0.49    0.63
   2   6   2   -0.45    0.70
   2   6  -2   -0.06    0.60
   2   6  -2    0.25    0.71
  -2   6  -2    0.46    0.71
  -2   6   2    1.51    0.74
  -2   6  -2    0.12    0.61
  -2   6   2    0.72    0.63
   2   6   2   -0.82    0.60
  -2   6  -2   -0.11    0.59
   2   6   2    0.61    0.76
  -2   6   2    1.33    0.89
   2   6  -2    1.33    0.90
  -2   6   2    0.13    0.77
   2   6   2    0.63    0.89
  -2   6  -2   -1.33    1.54
   2   6   2    0.53    1.38
   2   6   2   -0.70    1.41
   2   6  -2   -1.17    1.30
  -2   6  -2   -0.24    1.43
  -2   6   2   -0.82    1.48
  -2   6   2   -0.48    1.32
   2   6  -2   -1.30    1.54
   2   6   2    1.03    0.65
  -2   6   2    0.65    0.78
   2   6  -2   -0.06    0.73
  -2   6   2    0.53    0.77
  -2   6  -2   -0.13    0.72
   2   6   2   -0.71    0.69
  -2   6  -3    1.31    0.62
   2   6  -3    1.63    0.63
   2   6   3    1.74    0.63
  -2   6   3    1.48    0.65
  -2   6   3    1.89    0.57
   2   6   3    2.60    0.77
  -2   6  -3    1.02    0.62
   2   6  -3    1.58    0.62
  -2   6   3    2.10    0.76
  -2   6  -3    1.63    0.72
   2   6  -3    1.72    0.72
  -2   6  -3    2.10    0.63
  -2   6   3    1.53    0.82
   2   6   3   -0.14    0.81
   2   6   3    0.75    0.75
  -2   6   3    0.72    0.77
  -2   6  -3    0.80    1.44
   2   6   3   -0.80    1.42
   2   6  -3    1.65    1.38
   2   6  -3    1.56    1.29
  -2   6  -3    0.24    1.36
  -2   6   3    1.38    1.45
   2   6   3    1.40    0.66
  -2   6   3    2.35    0.85
   2   6  -3    2.19    0.72
  -2   6  -3    0.79    0.72
  -2   6  -4    2.87    0.69
   2   6  -4    3.74    0.72
  -2   6   4    6.00    0.75
   2   6   4    5.48    0.72
  -2   6  -4    3.37    0.79
   2   6  -4    3.80    0.83
   2   6   4    4.12    0.80
  -2   6   4    3.45    0.80
  -2   6  -4    3.28    0.64
  -2   6   4    4.57    0.70
   2   6  -4    3.16    0.67
  -2   6  -4    3.85    0.71
   2   6   4    3.68    1.01
   2   6   4    4.02    0.93
  -2   6   4    3.49    0.89
  -2   6   4    4.64    0.92
  -2   6   4    3.91    1.53
   2   6   4    3.53    1.49
   2   6  -4    5.48    1.47
  -2   6  -4    1.71    1.29
   2   6  -4    2.59    1.37
  -2   6  -4    7.46    1.71
   2   6   4    3.57    0.74
  -2   6   4    3.95    0.88
  -2   6  -4    3.51    0.82
   2   6  -4    3.22    0.79
   2   6  -5    1.29    0.61
   2   6   5    0.70    0.58
  -2   6  -5   -0.06    0.60
  -2   6   5    0.90    0.62
  -2   6   5    0.93    0.83
   2   6   5    0.14    0.89
  -2   6   5   -0.55    0.79
   2   6   5    0.49    0.83
  -2   6   5    0.21    0.55
   2   6   5    0.06    0.72
  -2   6  -5   -0.06    0.67
  -2   6   5    0.19    0.71
  -2   6  -5    1.12    0.60
   2   6  -5   -0.19    0.72
   2   6  -5    0.29    0.58
  -2   6  -5   -0.67    0.62
   2   6   5   -1.09    1.34
  -2   6  -5    1.48    1.34
   2   6  -5   -1.20    1.41
   2   6  -5   -0.52    1.43
  -2   6   5   -0.28    1.51
  -2   6  -5   -0.80    1.37
  -2   6   5    0.08    0.79
   2   6   5    0.85    0.69
   2   6  -5   -0.32    0.70
  -2   6  -5    0.60    0.69
   2   6   6   19.97    1.32
  -2   6   6   21.27    1.34
   2   6   6   23.42    1.55
  -2   6   6   25.53    1.50
   2   6   6   23.19    1.56
  -2   6   6   20.71    1.48
   2   6   6   21.59    1.32
  -2   6   6   21.49    1.39
  -2   6  -6   21.14    1.39
   2   6  -6   20.18    1.30
   2   6   6   24.93    1.43
  -2   6  -6   20.59    1.34
  -2   6   6   22.89    1.32
  -2   6  -6   21.30    1.31
   2   6  -6   23.46    1.44
   2   6  -6   21.53    1.33
  -2   6  -6   20.48    2.35
   2   6  -6   22.10    2.43
   2   6  -6   28.70    2.58
   2   6   6   21.27    2.38
  -2   6   6   20.13    2.34
  -2   6  -6   20.57    2.52
  -2   6   6   24.50    1.55
   2   6   6   24.40    1.41
   2   6  -6   22.82    1.43
  -2   6  -6   18.86    1.39
  -2   6   7    0.55    0.60
  -2   6   7    0.27    0.80
   2   6   7    0.50    0.88
   2   6   7   -0.14    0.91
  -2   6   7    1.48    0.87
  -2   6  -7    1.33    1.46
   2   6  -7    1.97    1.40
  -2   6  -7    1.01    1.33
   2   6   7    0.25    1.35
   2   6  -7   -0.26    1.40
  -2   6   7   -0.25    1.29
  -2   6   7    1.91    0.76
  -2   6   7    0.21    0.58
   2   6  -7   -0.06    0.69
  -2   6  -7    0.44    0.66
  -2   6  -7   -0.55    0.65
  -2   6  -7   -0.84    0.56
   2   6   7    0.54    0.59
   2   6  -7    0.48    0.59
   2   6  -7    1.08    0.61
   2   6   7    0.50    0.75
  -2   6   7    0.77    0.90
   2   6   7    0.25    0.69
   2   6  -7    0.33    0.74
  -2   6  -7    0.07    0.72
  -2   6   8   12.82    1.18
   2   6   8   14.82    1.27
  -2   6   8   13.70    1.17
   2   6   8   14.71    1.25
   2   6   8    9.32    1.02
  -2   6   8   12.38    1.09
   2   6  -8    8.47    1.00
  -2   6   8   10.44    0.93
  -2   6  -8   11.15    1.06
   2   6   8   10.19    0.94
   2   6  -8   10.76    0.92
  -2   6  -8   11.42    0.91
  -2   6  -8   10.73    1.00
   2   6  -8   11.71    0.99
  -2   6  -8    8.94    1.77
   2   6  -8    9.21    1.76
   2   6   8    9.25    1.86
  -2   6   8   11.48    1.88
   2   6  -8    6.77    1.74
  -2   6  -8   12.03    1.98
  -2   6   8   13.13    1.23
   2   6   8   14.29    1.11
   2   6  -8   11.52    1.06
  -2   6  -8   12.51    1.09
   2   6  -8   12.55    1.26
  -2   6  -8   14.77    1.31
   2   6   9  104.09    5.63
  -2   6   9  100.32    5.64
  -2   6  -9  103.55    5.64
   2   6  -9   97.05    5.53
  -2   6  -9   90.82    5.54
   2   6  -9   95.97    5.55
  -2   6   9  115.48    4.46
  -2   6  -9   96.39    4.28
   2   6  -9  105.72    4.42
  -2   6  -9  102.38    4.41
   2   6  -9   99.59    4.27
   2   6   9   99.95    4.35
   2   6   9  102.81    4.38
  -2   6   9   97.90    4.34
  -2   6  10    7.29    1.04
   2   6 -10    9.12    1.11
  -2   6 -10    7.55    1.12
   2   6 -10    9.94    0.96
  -2   6 -10    6.77    0.96
   2   6  10    5.68    0.99
   2   6  10    6.65    1.08
  -2   6  10    4.78    0.99
  -2   6  11   20.36    1.50
   2   6 -11   17.60    1.30
  -2   6 -11   18.70    1.36
  -2   6 -11   17.58    1.45
   2   6 -11   18.63    1.46
   2   6  11   18.24    1.45
   2   6  11   21.52    1.51
  -2   6  11   18.57    1.43
   2   6 -12   33.17    1.77
  -2   6 -12   31.49    1.77
   2   6 -12   31.91    1.85
  -2   6 -12   29.32    1.84
   2   6  12   29.17    1.84
   2   6  12   29.37    1.80
  -2   6  12   27.10    1.80
  -2   6 -13    1.04    0.90
   2   6 -13    1.33    0.75
  -2   6 -13    3.15    0.86
   2   6 -13    3.43    0.97
   2   6  13    2.30    0.90
   2   6  13    2.63    0.99
  -2   6  13    3.08    0.95
   2   6 -14   19.82    1.50
   2   6 -14   22.37    1.39
  -2   6 -14   18.80    1.34
  -2   6 -14   19.53    1.48
   2   6  14   18.15    1.41
   2   6  14   19.10    1.48
  -2   6  14   17.10    1.42
   2   6 -15    0.40    0.74
  -2   6 -15    1.03    0.73
  -2   6 -15    1.13    0.90
   2   6 -15    1.89    0.94
  -2   6  15    1.80    0.89
   2   6  15    0.44    0.83
   2   6  15    1.28    0.91
   2   6 -16    0.94    0.70
  -2   6 -16    0.55    0.72
   2   6 -16    0.08    0.91
  -2   6 -16    2.02    0.93
   2   6  16   -0.22    0.81
  -2   6  16    0.97    0.86
   2   6  16    2.55    0.90
   2   6 -17    3.86    0.80
  -2   6 -17    2.05    0.79
  -2   6 -17    2.02    0.93
   2   6 -17    2.83    0.94
   2   6  17    3.71    0.89
   2   6  17    3.64    0.93
  -2   6  17    2.80    0.93
  -2   6 -18    4.82    1.01
   2   6 -18    4.23    0.82
  -2   6 -18    5.10    0.85
   2   6 -18    1.80    0.90
   2   6  18    4.46    0.89
   2   6  18    4.25    0.99
  -2   6  18    3.76    0.89
   2   6 -19    1.70    0.87
  -2   6 -19    1.11    0.91
   2   6  19    1.95    0.94
  -2   6  19    0.85    0.75
   2   6 -20   18.59    1.39
  -2   6 -20   16.90    1.41
   2   6  20   17.95    1.38
  -2   6  20   17.33    1.31
  -2   6 -21    2.91    0.94
   2   6 -21    2.91    0.92
   2   6  21    2.80    0.92
   2   6 -22   32.83    1.85
  -2   6 -22   31.30    1.85
   2   6  22   28.24    1.72
  -2   6 -23   15.62    1.29
   2   6 -23   14.06    1.22
   2   6  23   16.42    1.24
  -2   6 -24    1.45    0.78
   2   6 -24    2.35    0.88
   2   6 -25    2.74    0.81
  -2   6 -25    1.83    0.85
   2   6 -26    2.33    0.74
  -2   6 -26    0.80    0.75
  -2  -6 -26    1.54    0.64
  -2   6 -27    1.49    0.72
   2   6 -27    1.17    0.69
  -2  -6 -27    1.95    0.58
   2   6 -28    2.45    0.67
  -2   6 -28    1.11    0.66
  -2  -6 -29   -0.18    0.57
   2  -6 -29    0.53    0.57
  -2   6 -29    0.48    0.60
   2   6 -29    0.51    0.56
  -2  -6 -30    1.37    0.54
   2  -6 -30    0.99    0.52
   2   6 -30    1.36    0.55
  -2   6 -30    1.65    0.58
   2   7   0    0.31    0.60
  -2   7   0    0.39    0.62
  -2   7   0   -0.35    0.80
  -2   7   0   -0.39    0.63
   2   7   0   -0.38    0.60
  -2   7   0   -1.05    0.57
   2   7   0    0.20    0.74
   2   7   0   -0.06    0.59
  -2   7   0   -0.57    0.79
   2   7   0   -0.28    0.74
  -2   7  -1    9.04    0.89
   2   7   1    7.30    0.85
  -2   7   1    8.10    0.88
   2   7  -1    6.72    0.83
   2   7   1    8.06    0.85
   2   7  -1    8.28    0.84
   2   7   1    8.57    1.00
   2   7   1    9.04    0.88
  -2   7   1    8.20    0.82
  -2   7   1    9.60    0.91
  -2   7   1    8.86    1.00
   2   7  -1   10.12    1.02
  -2   7  -1    8.77    0.99
  -2   7  -1    7.18    0.88
  -2   7  -1    8.89    0.83
   2   7  -1    7.81    0.87
  -2   7   1    6.09    0.94
  -2   7  -1    8.82    1.00
   2   7  -1    8.65    1.00
   2   7   1    7.74    0.95
   2   7   2    1.45    0.64
  -2   7   2    0.64    0.60
  -2   7  -2    2.34    0.78
   2   7   2    0.89    0.62
   2   7   2    1.02    0.72
  -2   7   2    1.52    0.78
   2   7  -2    1.22    0.76
  -2   7   2    1.75    0.68
   2   7  -2    0.69    0.63
  -2   7  -2    1.29    0.64
  -2   7   2    2.14    0.63
   2   7   2    1.67    0.61
   2   7  -2    1.19    0.59
  -2   7  -2    1.33    0.58
   2   7   2    0.98    0.75
  -2   7   2    0.86    0.76
   2   7  -2    2.14    0.77
  -2   7  -2    1.49    0.77
   2   7  -3   -0.63    0.62
  -2   7   3   -0.26    0.62
   2   7   3    0.61    0.74
   2   7  -3    0.94    0.74
  -2   7   3    1.10    0.74
  -2   7  -3    0.07    0.74
  -2   7  -3    0.40    0.54
   2   7   3    0.19    0.61
  -2   7  -3    0.39    0.64
  -2   7   3    0.35    0.55
   2   7   3    0.41    0.59
   2   7  -3    0.06    0.59
   2   7   3    0.13    0.59
  -2   7   3    0.13    0.60
   2   7  -3    0.21    0.73
  -2   7   3   -0.29    0.77
   2   7   3    0.28    0.75
  -2   7  -3    0.21    0.76
   2   7   3    0.36    0.83
  -2   7   3   -0.28    0.74
   2   7   3    1.82    0.90
  -2   7  -4   -0.64    0.63
  -2   7   4    1.30    0.64
   2   7  -4    1.17    0.62
   2   7   4    2.33    0.79
  -2   7  -4    0.28    0.59
  -2   7   4    0.86    0.57
  -2   7   4    1.02    0.73
   2   7  -4    0.94    0.60
   2   7   4    1.06    0.62
  -2   7  -4    0.95    0.73
   2   7  -4    1.59    0.76
   2   7   4    0.32    0.60
  -2   7   4    0.77    0.62
   2   7   4    0.06    0.58
   2   7   4    0.70    0.73
  -2   7   4    0.50    0.71
   2   7  -4    1.03    0.71
  -2   7  -4    0.91    0.76
  -2   7   4    0.98    0.80
   2   7   4    0.65    0.79
   2   7   4    0.53    0.86
   2   7   5    1.52    0.77
   2   7   5    1.01    0.63
  -2   7   5    1.58    0.61
  -2   7   5    2.50    0.82
  -2   7  -5    1.54    0.76
   2   7  -5    2.17    0.76
  -2   7  -5    1.80    0.67
   2   7  -5    0.94    0.62
  -2   7  -5    1.97    0.61
   2   7  -5    0.29    0.61
   2   7   5    1.69    0.66
  -2   7   5    0.91    0.65
  -2   7   5   -0.06    0.59
   2   7   5    2.88    0.66
   2   7   5    0.77    0.74
   2   7  -5    3.47    0.77
  -2   7  -5    2.23    0.78
  -2   7   5    0.94    0.73
   2   7   5    1.24    0.86
  -2   7   5    2.42    0.84
   2   7   5    1.59    0.95
  -2   7   6    5.69    0.71
  -2   7   6    3.05    0.82
  -2   7  -6    4.84    0.85
   2   7  -6    5.11    0.80
   2   7   6    5.14    0.86
   2   7   6    5.32    0.75
  -2   7  -6    4.83    0.72
  -2   7   6    4.86    0.77
   2   7   6    3.03    0.67
   2   7  -6    3.01    0.66
   2   7   6    4.32    0.71
  -2   7   6    4.41    0.75
   2   7   6    3.57    0.83
  -2   7   6    3.82    0.84
   2   7  -6    4.39    0.83
  -2   7  -6    4.09    0.83
   2   7   6    2.28    0.88
  -2   7   6    2.87    0.88
   2   7   6    3.92    0.92
   2   7  -7    4.18    0.69
  -2   7  -7    5.33    0.84
  -2   7   7    4.23    0.70
  -2   7  -7    3.81    0.69
  -2   7   7    5.54    0.83
   2   7  -7    4.63    0.80
   2   7   7    4.34    0.80
   2   7   7    5.42    0.79
  -2   7   7    3.04    0.74
   2   7   7    4.84    0.72
   2   7   7    4.31    0.73
  -2   7   7    3.44    0.69
   2   7   7    3.42    0.80
  -2   7   7    4.53    0.86
   2   7  -7    5.10    0.84
  -2   7  -7    4.13    0.86
   2   7   7    5.55    1.05
   2   7   7    3.76    0.92
  -2   7   7    4.79    0.94
  -2   7  -8    0.44    0.65
   2   7  -8    0.87    0.70
   2   7   8   -0.19    0.60
   2   7   8    0.87    0.66
  -2   7   8    1.35    0.58
  -2   7  -8    0.43    0.54
   2   7   8    0.55    0.57
   2   7  -8    0.54    0.57
  -2   7   8    0.70    0.68
  -2   7   8    0.71    0.63
  -2   7   8    0.32    0.61
   2   7   8    0.68    0.63
   2   7   8    1.53    0.79
  -2   7   8    0.22    0.74
   2   7  -8    0.13    0.73
  -2   7  -8    0.41    0.73
  -2   7   8    0.36    0.84
   2   7   8    1.79    0.98
   2   7   8    1.26    0.91
   2   7   9    2.35    0.67
  -2   7   9    2.40    0.65
   2   7  -9    2.24    0.76
  -2   7  -9    2.03    0.76
   2   7   9    2.95    0.92
  -2   7   9    3.58    0.92
   2   7   9    2.52    0.99
  -2   7  10    2.76    0.67
   2   7  10    1.41    0.59
   2   7 -10    2.48    0.74
  -2   7 -10    1.14    0.72
  -2   7  10    2.63    0.93
   2   7  10    3.15    0.94
   2   7  10    2.20    0.88
   2   7  11    1.16    0.58
  -2   7  11    1.62    0.65
  -2   7 -11    0.60    0.71
   2   7 -11   -0.45    0.68
   2   7  11    2.32    0.90
   2   7  11    0.29    0.84
  -2   7  11    2.91    0.92
   2   7  12    0.96    0.59
  -2   7  12   -0.06    0.59
   2   7 -12    0.95    0.68
  -2   7 -12    1.11    0.69
  -2   7  12    0.07    0.86
   2   7  12    1.00    0.78
   2   7  12    0.43    0.90
   2   7  13    3.74    0.69
  -2   7  13    4.97    0.72
   2   7 -13    4.18    0.80
  -2   7 -13    3.78    0.77
   2   7  13    4.51    0.95
   2   7  13    3.51    0.93
  -2   7  13    4.35    0.90
  -2   7  14    1.01    0.63
   2   7  14    1.64    0.59
  -2   7 -14    2.14    0.72
   2   7 -14    1.90    0.74
  -2   7  14    1.61    0.86
   2   7  14    2.27    0.86
   2   7  14    1.24    0.80
   2   7  15   -0.34    0.54
  -2   7  15    1.17    0.60
   2   7 -15    0.24    0.64
  -2   7 -15    0.18    0.69
  -2   7  15    1.10    0.83
   2   7  15    1.88    0.87
   2   7  15    0.40    0.74
   2   7  16    5.41    0.73
  -2   7  16    6.09    0.75
  -2   7 -16    6.72    0.87
   2   7 -16    6.67    0.84
  -2   7  16    3.65    0.90
   2   7  16    6.17    0.93
   2   7  16    4.98    0.89
   2   7  17    8.83    0.82
  -2   7  17    9.67    0.86
   2   7  17    8.58    1.03
  -2   7  17    9.35    1.02
   2   7  17    7.14    0.96
  -2   7  18   18.73    1.24
   2   7  18   21.93    1.27
   2   7  18   22.38    1.40
   2   7  18   24.09    1.41
  -2   7  18   21.42    1.39
   2   7  19   -0.30    0.51
  -2   7  19    0.87    0.56
   2   7  19    1.03    0.74
  -2   7  19    2.21    0.77
   2   7  20    2.64    0.59
  -2   7  20    2.49    0.59
   2   7  20    1.35    0.69
  -2   7  20    2.96    0.72
   2   7  21    8.84    0.75
  -2   7  21    7.14    0.74
   2   7  21    8.42    0.88
  -2  -7 -21    9.36    0.83
  -2   7  21    6.46    0.80
  -2   7  22    3.09    0.56
   2   7  22    3.39    0.57
  -2  -7 -22    4.63    0.68
  -2  -7 -23    0.90    0.56
  -2  -7 -24    2.09    0.56
  -2  -7 -25    0.78    0.49
  -2  -7 -26    2.21    0.46
   2   8   0   -0.05    0.51
   2   8   0    0.51    0.65
   2   8   0    0.96    0.55
  -2   8   0    0.22    0.56
  -2   8   0    0.97    0.66
   2   8   0    1.89    0.67
  -2   8   0    1.24    0.66
   2   8  -1    0.64    0.55
  -2   8  -1    0.62    0.64
   2   8  -1    1.18    0.65
  -2   8   1    1.30    0.66
   2   8   1   -0.32    0.55
  -2   8   1    0.16    0.57
   2   8   1   -0.05    0.52
   2   8   1   -0.11    0.63
  -2   8  -1    0.11    0.54
   2   8  -1   -0.15    0.51
   2   8  -1    1.31    0.65
  -2   8  -1    1.00    0.65
   2   8   1   -0.58    0.65
  -2   8   1    0.59    0.64
   2   8  -2    1.06    0.63
   2   8   2    1.35    0.67
   2   8  -2    0.64    0.51
  -2   8   2    0.79    0.63
  -2   8   2    0.05    0.58
   2   8   2    0.37    0.55
   2   8   2    0.44    0.50
  -2   8  -2    1.12    0.65
  -2   8  -2   -0.53    0.66
  -2   8   2   -0.12    0.64
   2   8  -2    0.74    0.67
   2   8   2    0.52    0.64
   2   8  -3   -0.61    0.64
   2   8   3    0.67    0.65
   2   8  -3   -0.10    0.50
  -2   8   3    0.17    0.62
   2   8   3   -0.24    0.53
  -2   8   3   -0.16    0.52
   2   8   3    0.32    0.53
  -2   8  -3    0.17    0.64
  -2   8   3    1.48    0.65
   2   8  -3    0.79    0.62
  -2   8  -3   -0.35    0.64
   2   8   3   -0.29    0.63
   2   8   4    1.51    0.54
   2   8  -4    0.95    0.54
  -2   8   4    0.11    0.54
  -2   8   4    2.04    0.65
   2   8   4    0.48    0.52
  -2   8  -4    0.71    0.66
   2   8   4    0.73    0.55
  -2   8   4    1.00    0.68
   2   8  -4    1.39    0.69
  -2   8  -4    0.34    0.66
   2   8   4    1.08    0.66
  -2   8   5    4.70    0.74
   2   8   5    3.85    0.63
   2   8  -5    4.49    0.63
  -2   8  -5    5.43    0.75
  -2   8   5    4.59    0.69
   2   8   5    3.94    0.65
  -2   8   5    3.32    0.62
   2   8   5    3.16    0.63
  -2   8  -5    4.68    0.73
   2   8  -5    5.21    0.77
   2   8   5    3.12    0.72
  -2   8   5    4.26    0.75
  -2   8   5    4.81    0.78
   2   8   6    1.19    0.52
  -2   8   6    1.21    0.62
  -2   8  -6    1.19    0.60
   2   8   6    1.28    0.57
  -2   8   6    0.47    0.55
   2   8  -6    0.77    0.51
   2   8   6    1.18    0.56
  -2   8   6    2.09    0.61
  -2   8  -6    0.78    0.67
   2   8  -6    1.30    0.63
  -2   8   6    0.75    0.67
   2   8   6    0.34    0.64
  -2   8   6    0.80    0.71
   2   8   7    0.18    0.50
   2   8  -7    1.23    0.51
  -2   8   7   -0.26    0.54
   2   8   7    0.35    0.52
  -2   8  -7    2.35    0.62
  -2   8   7    0.97    0.59
  -2   8   7    0.93    0.55
   2   8   7    1.16    0.55
   2   8  -7    0.48    0.60
  -2   8  -7    1.25    0.67
  -2   8   7    0.63    0.66
   2   8   7    0.33    0.62
  -2   8   7    1.08    0.70
  -2   8  -8    2.40    0.61
  -2   8   8    3.48    0.66
   2   8   8    2.84    0.57
  -2   8   8    1.33    0.57
   2   8   8    2.08    0.60
  -2   8   8    2.12    0.61
  -2   8   8    2.25    0.69
   2   8   8    1.85    0.62
  -2   8  -8    2.51    0.67
   2   8  -8    0.99    0.60
  -2   8   8    2.49    0.74
  -2   8   9    0.85    0.53
   2   8   9   -0.24    0.53
   2   8   9    0.24    0.51
  -2   8   9    0.40    0.55
   2   8  -9    2.44    0.64
  -2   8  -9    0.57    0.61
   2   8   9   -0.37    0.63
  -2   8   9    1.16    0.66
  -2   8   9    0.34    0.64
   2   8  10    0.86    0.51
  -2   8  10    0.20    0.54
  -2   8  10    1.06    0.57
   2   8  10   -0.14    0.50
   2   8  10    2.24    0.63
   2   8 -10    0.40    0.57
  -2   8 -10   -0.10    0.59
  -2   8  10    0.86    0.65
  -2   8  10    0.83    0.68
  -2   8  11   16.34    1.06
   2   8  11   17.31    1.04
   2   8  11   16.34    1.04
  -2   8  11   16.10    1.04
  -2   8 -11   17.59    1.10
   2   8 -11   18.69    1.10
  -2   8  11   17.15    1.12
   2   8  11   14.58    1.08
  -2   8  11   17.86    1.19
  -2   8  12    2.55    0.55
   2   8  12    2.52    0.57
   2   8  12    2.14    0.56
  -2   8  12    2.28    0.56
   2   8  12    2.36    0.62
  -2   8  12    3.15    0.68
   2   8 -12    2.09    0.62
  -2   8 -12    1.86    0.61
  -2   8  12    1.91    0.67
  -2   8  13    5.49    0.66
   2   8  13    4.95    0.62
  -2   8  13    4.83    0.64
   2   8  13    4.57    0.61
   2   8  13    4.46    0.68
  -2   8  13    5.78    0.74
   2   8 -13    4.39    0.65
  -2   8 -13    4.55    0.67
  -2   8  13    5.33    0.75
   2   8  14    5.33    0.61
  -2   8  14    4.63    0.61
   2   8  14    5.37    0.67
  -2   8  14    3.95    0.67
   2   8  14    5.09    0.61
  -2   8  15   19.19    1.16
   2   8  15   19.04    1.11
  -2   8  15   16.97    1.09
  -2  -8 -16    7.26    0.70
  -2   8  16    8.14    0.78
  -2   8  16    7.04    0.71
   2   8  16    7.14    0.72
  -2   8  17   -0.32    0.49
   2   8  17   -0.46    0.48
  -2  -8 -18    1.59    0.48
   2   8  18    1.76    0.49
  -2   8  18    1.93    0.50
  -2  -8 -19    0.73    0.46
  -2   8  19    1.06    0.46
   2   8  19   -0.16    0.41
   2   9   0    0.22    0.41
  -2   9   0   -0.33    0.40
   2   9  -1    0.38    0.40
  -2   9  -1    0.10    0.42
  -2   9   1   -0.16    0.42
   2   9   1   -0.06    0.42
   2   9   2    2.22    0.45
   2   9  -2    2.46    0.47
  -2   9  -2    2.18    0.46
  -2   9   2    3.58    0.49
  -2   9  -3   -0.03    0.40
   2   9  -3    0.53    0.42
   2   9   3   -0.03    0.40
  -2   9   3   -0.29    0.41
   3   0   0    3.91    0.50
   3   0   1    1.60    0.50
  -3   0  -1    0.22    0.48
  -3   0   1    0.22    0.45
   3   0  -1    0.26    0.43
   3   0   1    0.42    0.41
   3   0   2 4019.77  147.05
  -3   0   2 4020.48  147.01
  -3   0  -2 3975.27  147.01
   3   0  -2 4032.58  147.00
   3   0   2 4010.67  147.00
   3   0   3    0.37    0.51
  -3   0  -3    0.53    0.48
  -3   0   3    0.22    0.46
   3   0  -3    0.37    0.41
   3   0   3    0.24    0.41
   3   0   4   29.96    1.38
  -3   0   4   25.71    1.28
  -3   0  -4   27.55    1.29
   3   0  -4   27.20    1.27
   3   0   4   26.52    1.25
   3   0   5    0.28    0.52
  -3   0  -5    0.03    0.46
  -3   0   5   -0.06    0.47
   3   0  -5   -0.03    0.40
   3   0   5   -0.08    0.39
  -3   0  -6  364.85   13.68
  -3   0   6  367.91   13.68
   3   0  -6  367.78   13.66
  -3   0  -6  364.68   13.91
   3   0   6  369.82   13.66
  -3   0   7    0.08    0.44
  -3   0  -7    0.36    0.45
  -3   0  -7   -0.37    0.81
   3   0   7    0.08    0.39
   3   0  -7    0.31    0.38
   3   0   8  244.93    9.42
  -3   0  -8  246.73    9.60
   3   0   9    0.05    0.58
  -3   0  -9    1.06    0.86
   3   0  10  108.74    4.50
  -3   0 -10  109.39    4.71
   3   0  11    0.25    0.64
  -3   0 -11    0.09    0.86
  -3   0 -12  495.91   18.94
   3   0 -12  506.68   18.77
  -3   0 -12  495.57   18.78
   3   0 -12  478.27   18.90
  -3   0 -13    0.55    0.86
  -3   0 -13    0.27    0.69
   3   0 -13   -0.34    0.73
   3   0 -13   -0.76    0.76
  -3   0 -14  775.74   28.84
   3   0 -14  776.02   28.81
  -3   0 -14  770.01   29.01
   3   0 -14  737.91   28.96
  -3   0 -15   -0.13    0.99
   3   0 -15   -0.51    0.75
  -3   0 -15    0.54    0.80
   3   0 -15   -0.26    0.86
  -3   0 -16  301.95   11.86
   3   0 -16  307.33   11.84
  -3   0 -16  294.58   12.02
  -3   0 -16  296.08   11.19
   3   0 -16  288.61   11.97
  -3   0 -17   -0.90    1.02
  -3   0 -17    0.76    0.84
   3   0 -17    0.37    0.83
  -3   0 -17    0.46    0.57
   3   0 -17    0.89    0.91
  -3   0 -18  568.10   21.77
   3   0 -18  560.50   21.54
  -3   0 -18  568.29   21.59
  -3   0 -18  556.87   20.78
   3   0 -18  542.98   21.71
  -3   0 -19    0.22    0.65
   3   0 -19   -0.17    0.96
  -3   0 -19    1.19    0.96
   3   0 -19   -0.28    0.89
  -3   0 -19   -0.52    1.27
  -3   0 -20  141.89    5.62
   3   0 -20  132.39    6.58
  -3   0 -20  141.75    6.47
   3   0 -20  146.06    6.47
  -3   0 -20  151.77    6.75
  -3   0 -21   -0.50    0.62
   3   0 -21    0.38    0.58
  -3   0 -21    0.51    1.00
  -3   0 -21   -1.18    1.25
   3   0 -21   -0.82    1.01
   3   0 -21   -0.05    0.53
  -3   0 -21    0.24    0.59
   3   0 -21   -0.79    1.18
  -3   0 -21   -0.30    0.65
  -3   0 -21    0.40    0.57
  -3   0 -22   13.25    1.02
   3   0 -22   13.76    0.98
   3   0 -22   12.12    1.58
  -3   0 -22    9.67    1.72
  -3   0 -22   13.90    1.76
  -3   0 -22   12.67    0.95
   3   0 -22   12.30    0.98
   3   0 -22   11.78    1.71
  -3   0 -22   12.04    1.02
  -3   0 -22   11.37    0.96
   3   0 -23    1.20    0.68
  -3   0 -23    0.40    0.66
  -3   0 -23    0.45    1.36
  -3   0 -23   -0.19    1.08
   3   0 -23   -0.37    1.08
  -3   0 -23    0.05    0.62
   3   0 -23    0.38    0.63
  -3   0 -23    0.17    0.69
  -3   0 -23   -0.28    0.66
  -3   0 -24   16.00    1.17
   3   0 -24   15.16    1.14
  -3   0 -24   14.89    2.15
  -3   0 -24   11.96    1.81
   3   0 -24   10.90    1.68
  -3   0 -24   16.79    1.15
  -3   0 -24   14.95    1.17
  -3   0 -24   16.93    1.17
   3   0 -25   -0.24    0.71
   3   0 -25    0.62    0.65
  -3   0 -25    1.06    0.66
  -3   0 -25   -0.51    0.75
  -3   0 -25    0.25    1.43
  -3   0 -25    1.09    1.31
   3   0 -25    0.42    1.20
  -3   0 -25    0.24    0.70
  -3   0 -25    1.12    0.74
   3   0 -25   -0.37    0.70
  -3   0 -26   48.84    2.43
   3   0 -26   50.57    2.42
   3   0 -26   50.10    2.32
  -3   0 -26   50.41    2.43
  -3   0 -26   49.23    2.32
  -3   0 -26   46.48    3.57
  -3   0 -26   49.18    3.42
   3   0 -26   45.32    3.31
  -3   0 -26   52.70    2.42
  -3   0 -26   50.71    2.33
   3   0 -26   48.26    2.30
   3   0 -26   51.94    2.43
  -3   0 -26   49.17    2.46
  -3   0 -27    0.41    0.75
   3   0 -27   -0.13    0.74
  -3   0 -27   -0.82    0.65
   3   0 -27    0.34    0.62
  -3   0 -27   -0.42    0.77
  -3   0 -27    1.43    1.37
   3   0 -27   -0.92    1.22
  -3   0 -27    0.72    0.73
   3   0 -27    0.11    0.62
  -3   0 -27    1.06    0.68
   3   0 -27   -0.41    0.75
  -3   0 -27    0.64    0.84
  -3   0 -28   14.50    1.24
   3   0 -28   16.27    1.25
   3   0 -28   11.85    1.04
  -3   0 -28   13.15    1.23
  -3   0 -28   18.12    1.17
  -3   0 -28   11.89    2.00
   3   0 -28   16.44    2.02
  -3   0 -28   15.57    1.23
   3   0 -28   15.72    1.12
  -3   0 -28   13.28    1.10
  -3   0 -28   13.98    1.27
   3   0 -28   15.11    1.27
  -3   0 -29    0.50    0.85
  -3   0 -29    0.42    0.80
   3   0 -29    0.48    0.68
  -3   0 -29    0.25    0.68
  -3   0 -29    0.82    0.87
   3   0 -29    0.72    0.81
  -3   0 -29   -0.06    0.66
   3   0 -29   -0.49    0.64
   3   0 -29    1.38    0.85
  -3   0 -29    0.45    0.83
  -3   0 -30  129.35    5.44
   3   0 -30  133.33    5.47
  -3   0 -30  134.48    5.42
   3   0 -30  134.65    5.35
  -3   0 -30  125.77    5.32
  -3   0 -30  126.20    5.43
   3   0 -30  132.83    5.44
   3   0 -30  132.30    5.34
  -3   0 -30  127.35    5.34
  -3   0 -30  135.96    5.50
   3   0 -30  132.48    5.44
  -3   0 -31    0.66    0.86
   3   0 -31    0.77    0.89
  -3   0 -31    0.36    0.73
   3   0 -31    0.12    0.64
  -3   0 -31    0.45    0.67
  -3   0 -31    0.26    0.67
   3   0 -31    0.88    0.64
   3   0 -31   -0.45    0.79
  -3   0 -31   -0.08    0.87
   3   0 -32   66.90    3.12
  -3   0 -32   68.89    3.10
  -3   0 -32   69.40    3.06
   3   0 -32   69.16    2.97
  -3   0 -32   67.41    2.97
  -3   0 -32   62.49    2.95
   3   0 -32   62.19    2.93
  -3   0 -32   62.34    3.09
   3   0 -32   64.82    3.08
  -3   0 -33    0.22    0.77
   3   0 -33    0.61    0.86
  -3   0 -33   -0.21    0.77
   3   0 -33    0.12    0.61
  -3   0 -33    0.19    0.66
   3   0 -33   -0.12    0.64
  -3   0 -33    0.83    0.67
   3   0 -33    1.62    0.82
  -3   0 -33    0.46    0.84
   3   0 -34   12.24    1.17
  -3   0 -34   12.40    1.12
   3   0 -34   14.07    1.03
  -3   0 -34   11.10    1.03
   3   0 -34   12.94    1.02
  -3   0 -34   11.39    1.02
  -3   0 -34   14.33    1.22
   3   0 -34   12.53    1.14
   3   0 -35   -0.42    0.82
  -3   0 -35   -0.20    0.72
   3   0 -35   -0.06    0.61
  -3   0 -35   -0.12    0.62
  -3   0 -35    0.48    0.62
   3   0 -35    0.64    0.64
   3   0 -35   -0.35    0.75
  -3   0 -35    0.29    0.80
   3   0 -36   11.86    1.13
  -3   0 -36   11.97    1.03
   3   0 -36   11.71    0.93
  -3   0 -36   12.10    0.96
  -3   0 -36   10.82    0.96
   3   0 -36   10.84    0.94
   3   0 -36   12.10    1.09
  -3   0 -36   11.83    1.12
   3   0 -37    0.06    0.70
  -3   0 -37   -0.23    0.63
   3   0 -37   -0.30    0.54
  -3   0 -37   -0.47    0.57
  -3   0 -37   -0.16    0.56
   3   0 -37   -0.57    0.56
   3   0 -37    0.06    0.68
  -3   0 -37   -0.26    0.71
   3   0 -38    0.85    0.69
   3   0 -38    0.95    0.52
  -3   0 -38    0.89    0.58
  -3   0 -38   -0.05    0.61
  -3   0 -38    0.47    0.68
   3   0 -38    1.90    0.72
  -3   0 -39    0.19    0.54
   3   0 -39    0.55    0.63
   3   0 -39    0.80    0.61
  -3   0 -39    0.79    0.63
   3   0 -40   -0.22    0.56
  -3   0 -40    0.23    0.57
   3   0 -41    0.96    0.49
  -3   0 -41    0.39    0.53
   3   1   0  302.72   11.18
  -3   1   0  302.28   11.19
   3   1   0  288.81   11.32
  -3  -1  -1    2.14    0.51
  -3  -1   1    1.90    0.44
  -3   1  -1    2.06    0.47
   3   1  -1    1.34    0.42
   3   1   1    1.70    0.62
   3   1  -1    1.92    0.66
  -3  -1   2 1082.25   39.96
  -3   1  -2 1074.69   39.99
  -3  -1  -2 1081.11   39.96
   3   1  -2 1104.94   39.98
   3   1   2 1066.84   39.93
   3  -1   2 1079.38   39.94
  -3   1  -2 1082.43   39.92
   3   1  -2 1103.15   39.94
   3   1  -2 1080.26   39.91
  -3   1  -2 1082.55   39.95
   3   1   2 1082.24   40.08
   3   1  -2 1091.28   40.01
   3   1  -3   27.94    1.32
  -3   1  -3   25.97    1.34
  -3   1  -3   27.54    1.31
   3   1  -3   26.39    1.29
  -3  -1   3   27.19    1.35
   3   1  -3   26.57    1.39
  -3   1  -3   27.95    1.43
   3   1   3   25.02    1.32
   3  -1   3   25.48    1.33
  -3  -1  -3   26.93    1.33
   3   1  -4  885.78   32.63
  -3   1  -4  869.97   32.64
  -3   1  -4  869.16   32.62
   3   1  -4  898.95   32.62
   3   1   4  879.35   32.63
  -3  -1   4  901.17   32.60
  -3   1  -4  862.52   32.68
   3  -1   4  874.64   32.64
   3   1  -4  899.87   32.68
  -3  -1  -4  884.41   32.60
   3   1  -5  489.62   18.23
   3  -1   5  480.93   18.20
   3  -1  -5  473.32   18.20
  -3   1  -5  498.45   18.31
  -3   1  -5  489.34   18.23
   3   1  -5  492.38   18.22
  -3   1  -5  491.63   18.24
  -3  -1  -5  490.43   18.29
   3  -1   5  489.45   18.25
   3   1   5  478.53   18.24
  -3  -1  -5  494.83   18.17
  -3  -1   5  493.52   18.17
  -3  -1   6    9.88    0.75
  -3  -1  -6    8.45    0.73
  -3   1  -6    9.84    0.84
  -3   1  -6    9.80    1.02
   3  -1   6    9.00    0.76
  -3  -1  -6   10.30    0.95
   3   1  -6    9.39    0.85
   3  -1  -6    9.49    0.80
  -3   1  -6   11.00    0.83
   3   1  -6    9.28    0.82
   3   1   6    8.23    0.98
  -3  -1   7   63.19    2.57
  -3  -1  -7   60.78    2.57
   3  -1  -7   63.23    2.62
  -3  -1  -7   61.23    2.82
   3  -1   7   61.87    2.59
   3   1  -7   61.59    2.70
  -3   1  -7   61.40    2.85
  -3   1  -7   60.63    2.71
   3   1   7   57.71    2.81
  -3  -1  -8  158.74    6.13
   3  -1  -8  160.29    6.17
  -3   1  -8  158.66    6.42
   3   1  -8  157.73    6.16
  -3  -1  -8  160.82    6.42
   3   1   8  160.29    6.44
  -3  -1  -9   78.77    3.63
  -3   1  -9   85.26    3.57
  -3   1  -9   80.05    3.67
   3   1   9   81.33    3.62
  -3  -1 -10   29.07    1.87
   3   1 -10   29.22    1.72
  -3   1 -10   31.50    1.76
  -3   1 -10   32.37    1.91
   3   1  10   32.14    1.84
   3   1 -11   75.64    3.40
  -3  -1 -11   78.48    3.55
  -3   1 -11   74.55    3.53
  -3   1 -11   71.44    3.39
   3   1  11   75.96    3.49
   3   1 -12   33.54    2.08
   3  -1 -12   32.94    2.05
  -3   1 -12   33.20    2.08
   3   1 -12   37.77    2.02
  -3  -1 -12   34.68    2.11
  -3   1 -12   36.65    2.03
   3   1  12   34.64    2.04
   3  -1 -13   25.70    1.84
   3   1 -13   27.91    1.86
  -3  -1 -13   28.35    1.91
   3   1 -13   26.25    1.72
  -3   1 -13   24.83    1.72
  -3   1 -13   25.49    1.88
   3   1  13   27.64    1.79
   3   1 -14   29.54    2.09
   3  -1 -14   32.00    2.15
  -3  -1 -14   31.49    2.15
  -3   1 -14   38.02    2.24
  -3   1 -14   34.82    2.08
   3   1 -14   32.27    2.02
   3   1  14   38.33    2.13
   3   1 -15  111.05    5.12
   3  -1 -15  113.74    5.11
   3   1  15  107.76    4.96
  -3  -1 -15  106.91    5.07
  -3   1 -15  116.77    5.17
  -3   1 -15  115.95    5.03
   3   1 -15  110.64    4.97
   3   1  16    7.48    1.16
  -3   1 -16    8.89    0.78
   3   1 -16    8.52    0.65
  -3   1 -16    8.22    0.66
   3   1 -16    9.14    1.16
  -3   1 -16    8.78    1.22
  -3   1 -16    6.71    1.28
  -3  -1 -16    9.07    1.42
   3  -1 -16   10.63    1.36
  -3   1 -16    7.99    0.67
   3   1 -16    8.26    0.64
  -3  -1 -16    7.85    0.75
   3   1 -16    8.08    1.24
  -3   1 -17    0.49    0.44
   3   1 -17    0.06    0.45
  -3  -1 -17    0.30    0.98
  -3   1 -17   -0.60    1.03
  -3   1 -17    0.13    0.86
   3   1 -17    0.89    0.87
   3   1 -17   -0.90    0.98
   3  -1 -17    0.45    1.02
   3   1 -17   -0.13    0.46
  -3  -1 -17    0.19    0.56
  -3   1 -17    0.20    0.48
  -3   1 -17    0.42    0.57
   3   1 -18  173.58    6.56
  -3  -1 -18  169.77    6.61
  -3   1 -18  166.65    6.61
  -3   1 -18  169.84    6.56
   3   1 -18  174.01    7.39
  -3  -1 -18  175.58    7.56
  -3   1 -18  169.27    7.53
  -3   1 -18  178.44    7.45
  -3   1 -18  172.70    6.57
   3  -1 -18  159.99    7.46
   3   1 -18  170.82    7.56
   3   1 -18  172.50    6.56
  -3   1 -19  293.73   11.09
  -3   1 -19  294.33   11.15
   3   1 -19  299.46   11.09
   3   1 -19  302.74   11.09
   3   1 -19  281.50   12.14
   3  -1 -19  276.01   12.08
  -3   1 -19  286.87   11.10
  -3  -1 -19  294.25   11.14
   3   1 -19  302.04   12.00
  -3  -1 -19  292.91   12.14
  -3   1 -19  296.22   12.03
  -3   1 -19  295.48   12.17
  -3   1 -20   64.04    3.75
  -3  -1 -20   66.11    3.72
   3   1 -20   63.81    3.51
  -3   1 -20   63.22    3.56
  -3   1 -20   69.63    2.78
   3   1 -20   70.35    2.80
   3   1 -20   63.19    2.66
  -3   1 -20   59.03    2.66
   3   1 -20   61.91    2.74
  -3   1 -20   60.81    2.75
   3   1 -20   63.46    2.73
  -3   1 -20   63.95    2.74
   3  -1 -20   58.43    3.61
  -3   1 -20   62.92    2.74
   3   1 -20   62.97    3.73
  -3  -1 -20   58.99    2.71
   3   1 -20   61.43    2.66
  -3   1 -20   62.43    2.67
   3   1 -20   64.33    2.74
  -3   1 -20   64.90    2.76
  -3  -1 -21   83.99    4.53
  -3   1 -21   84.67    4.70
  -3  -1 -21   88.97    4.70
   3  -1 -21   93.11    4.59
  -3   1 -21   92.67    4.60
   3   1 -21   94.31    4.56
  -3   1 -21   84.78    3.66
   3   1 -21   88.42    3.69
  -3   1 -21   87.27    3.66
   3   1 -21   88.30    3.67
   3   1 -21   89.92    3.68
  -3   1 -21   86.43    3.68
   3  -1 -21   90.25    4.74
   3   1 -21   89.08    3.59
  -3   1 -21   86.37    3.60
  -3   1 -21   90.74    3.67
  -3  -1 -21   83.55    3.63
   3   1 -21   97.02    4.86
  -3   1 -21   88.77    3.68
  -3   1 -21   87.82    3.59
   3   1 -21   85.98    3.65
   3   1 -21   87.84    3.59
  -3   1 -22    2.11    1.31
  -3  -1 -22    2.24    1.14
   3  -1 -22    2.34    1.10
  -3  -1 -22    1.87    1.30
   3  -1 -22    3.28    0.71
  -3   1 -22    3.37    0.74
   3   1 -22    3.33    0.60
  -3   1 -22    2.53    0.62
  -3  -1 -22    3.98    0.74
   3   1 -22    2.34    0.69
  -3   1 -22    3.77    0.75
  -3  -1 -22    3.13    0.69
  -3   1 -22    2.71    0.71
   3   1 -22    3.34    0.66
  -3   1 -22    2.66    0.73
   3   1 -22    2.24    0.60
  -3   1 -22    3.22    0.65
  -3  -1 -22    3.19    0.72
   3   1 -22    2.26    0.70
  -3   1 -22    3.38    0.75
  -3   1 -23   38.49    3.00
  -3  -1 -23   33.04    2.89
  -3  -1 -23   36.44    2.77
   3  -1 -23   38.54    2.80
   3   1 -23   38.52    1.84
  -3  -1 -23   36.61    1.95
  -3   1 -23   39.74    1.88
   3  -1 -23   38.40    1.93
  -3  -1 -23   38.85    1.91
  -3   1 -23   37.86    1.96
  -3   1 -23   36.79    1.92
  -3  -1 -23   39.28    1.92
   3   1 -23   41.65    1.95
  -3  -1 -23   35.37    1.92
  -3   1 -23   40.78    1.95
  -3   1 -23   40.94    1.89
   3   1 -23   40.19    1.86
   3   1 -23   38.35    1.93
  -3   1 -23   37.57    1.96
  -3   1 -24   60.05    3.97
  -3  -1 -24   57.26    3.91
  -3  -1 -24   53.91    3.61
   3  -1 -24   58.62    3.65
  -3   1 -24   57.15    2.67
   3   1 -24   62.18    2.67
   3  -1 -24   60.45    2.77
  -3  -1 -24   59.04    2.76
  -3   1 -24   60.82    2.76
  -3  -1 -24   62.03    2.74
   3   1 -24   62.55    2.77
  -3   1 -24   62.28    2.76
  -3  -1 -24   60.51    2.73
  -3   1 -24   63.63    2.71
   3   1 -24   63.21    2.68
   3   1 -24   62.65    2.77
  -3   1 -24   56.15    2.75
  -3   1 -25   47.48    3.67
  -3  -1 -25   52.14    3.80
  -3  -1 -25   53.29    3.59
   3  -1 -25   50.45    3.46
   3   1 -25   58.29    2.52
  -3   1 -25   56.44    2.54
  -3  -1 -25   56.50    2.64
   3  -1 -25   56.13    2.60
  -3  -1 -25   55.06    2.58
  -3   1 -25   56.50    2.62
  -3   1 -25   57.36    2.62
  -3  -1 -25   53.80    2.58
   3   1 -25   59.40    2.62
  -3   1 -25   57.02    2.54
   3   1 -25   54.68    2.51
  -3   1 -25   54.69    2.64
   3   1 -25   55.50    2.62
   3  -1 -26    9.91    1.76
  -3   1 -26    9.88    1.98
  -3  -1 -26    7.68    1.86
  -3  -1 -26    9.35    1.76
  -3  -1 -26   10.26    1.07
  -3   1 -26   10.21    0.95
   3   1 -26   10.22    0.93
   3  -1 -26   11.41    1.04
  -3  -1 -26   11.01    1.04
  -3   1 -26   11.24    1.08
  -3  -1 -26   10.17    1.00
  -3   1 -26   12.35    1.09
  -3   1 -26    8.95    0.94
   3   1 -26    9.43    0.90
   3   1 -26   11.78    1.11
  -3   1 -26    9.96    1.11
  -3  -1 -27   70.71    4.45
   3  -1 -27   73.95    4.43
   3  -1 -27   79.79    3.35
   3   1 -27   75.00    3.22
  -3   1 -27   72.34    3.24
  -3  -1 -27   76.13    3.35
  -3  -1 -27   70.98    3.29
  -3   1 -27   71.69    3.34
  -3  -1 -27   67.90    3.26
  -3   1 -27   73.34    3.30
  -3   1 -27   76.91    3.26
   3   1 -27   77.81    3.24
  -3   1 -27   75.85    3.37
   3   1 -27   74.49    3.33
  -3  -1 -28  110.98    5.88
   3  -1 -28  106.86    5.73
  -3  -1 -28  104.55    4.48
   3   1 -28   93.55    4.48
  -3   1 -28  109.63    4.56
  -3   1 -28   98.98    4.49
  -3  -1 -28  108.40    4.52
   3  -1 -28  112.24    4.54
   3   1 -28  107.00    4.43
  -3  -1 -28  109.31    4.55
  -3   1 -28  108.78    4.45
  -3   1 -28  112.91    4.49
   3   1 -28  112.98    4.46
   3   1 -28  107.69    4.55
  -3   1 -28  101.29    4.56
  -3  -1 -29   22.15    1.46
  -3   1 -29   23.85    1.58
   3   1 -29   24.77    1.58
  -3  -1 -29   21.12    1.48
  -3   1 -29   21.93    1.53
   3   1 -29   22.68    1.39
  -3  -1 -29   20.52    1.52
  -3   1 -29   22.95    1.44
   3  -1 -29   22.94    1.54
   3   1 -29   20.68    1.39
  -3   1 -29   25.62    1.47
   3   1 -29   22.32    1.54
  -3   1 -29   23.46    1.60
  -3   1 -30  101.13    4.44
   3   1 -30  103.22    4.45
   3  -1 -30  101.36    4.44
  -3  -1 -30  103.68    4.40
  -3   1 -30  103.67    4.44
  -3  -1 -30   99.38    4.39
   3   1 -30  106.45    4.35
  -3  -1 -30   98.80    4.33
  -3  -1 -30  102.27    4.46
   3  -1 -30  105.88    4.35
   3  -1 -30  104.12    4.45
  -3   1 -30  104.46    4.36
  -3   1 -30  107.55    4.38
   3   1 -30  110.18    4.37
   3   1 -30  106.17    4.47
   3  -1 -30  106.43    4.45
  -3   1 -30  100.80    4.48
   3   1 -31   11.97    1.23
   3  -1 -31   12.21    1.18
  -3   1 -31   13.69    1.23
  -3  -1 -31   14.95    1.21
  -3   1 -31   15.33    1.23
  -3  -1 -31   13.14    1.16
   3  -1 -31   13.63    1.22
   3  -1 -31   13.43    1.07
   3   1 -31   13.63    1.06
  -3   1 -31   13.27    1.10
  -3  -1 -31   11.77    1.06
  -3  -1 -31   13.48    1.23
   3   1 -31   12.96    1.06
  -3   1 -31   13.95    1.13
  -3  -1 -31   12.39    1.06
   3  -1 -31   14.35    1.09
   3   1 -31   11.91    1.22
  -3   1 -31   10.87    1.24
  -3  -1 -31   13.13    1.26
   3  -1 -31   13.95    1.22
   3  -1 -32   13.03    1.17
  -3  -1 -32   13.37    1.19
   3   1 -32   11.66    1.23
  -3   1 -32   14.86    1.24
  -3  -1 -32   12.96    1.18
  -3  -1 -32   14.41    1.28
   3  -1 -32   15.61    1.13
   3   1 -32   14.58    1.11
  -3  -1 -32   13.08    1.09
   3  -1 -32   13.35    1.20
  -3   1 -32   15.02    1.14
   3  -1 -32   14.55    1.12
  -3   1 -32   13.87    1.12
  -3  -1 -32   14.36    1.13
   3   1 -32   15.89    1.13
   3  -1 -32   13.65    1.23
  -3  -1 -32   14.92    1.28
  -3   1 -32   13.87    1.29
   3   1 -32   14.08    1.24
   3  -1 -33   13.51    1.25
  -3  -1 -33   13.28    1.13
   3   1 -33   12.99    1.21
  -3   1 -33   15.34    1.23
  -3  -1 -33   11.12    1.10
   3  -1 -33   11.26    1.03
  -3  -1 -33   15.51    1.11
   3   1 -33   16.90    1.15
  -3   1 -33   14.98    1.12
   3  -1 -33   13.56    1.20
  -3  -1 -33   12.98    1.22
  -3  -1 -33   12.54    1.07
   3  -1 -33   13.64    1.06
  -3   1 -33   13.04    1.10
   3   1 -33   14.36    1.09
   3  -1 -33   14.65    1.22
   3   1 -33   10.94    1.16
  -3   1 -33   13.49    1.29
  -3  -1 -33   11.78    1.25
   3  -1 -34    0.85    0.77
   3   1 -34    1.29    0.82
  -3  -1 -34    1.06    0.75
  -3   1 -34    1.05    0.77
  -3  -1 -34    0.24    0.63
   3  -1 -34    0.35    0.59
   3  -1 -34    0.77    0.63
   3   1 -34    1.42    0.66
  -3   1 -34    0.51    0.69
  -3  -1 -34   -0.43    0.63
  -3   1 -34    0.68    0.87
   3   1 -34    0.65    0.83
   3  -1 -34    0.07    0.76
  -3  -1 -34    0.96    0.84
   3   1 -35    2.81    0.89
   3  -1 -35    2.82    0.83
  -3   1 -35    2.73    0.82
  -3  -1 -35    2.65    0.77
   3  -1 -35    2.75    0.69
  -3  -1 -35    2.25    0.66
   3  -1 -35    2.77    0.67
  -3  -1 -35    4.41    0.73
  -3   1 -35    3.49    0.92
   3  -1 -35    2.69    0.81
  -3  -1 -35    3.89    0.88
   3   1 -35    1.88    0.81
   3  -1 -36    2.26    0.79
   3   1 -36    1.67    0.75
  -3  -1 -36    0.71    0.67
  -3   1 -36    1.75    0.76
   3  -1 -36    2.27    0.64
  -3  -1 -36    3.20    0.67
   3  -1 -36    1.60    0.61
  -3  -1 -36    1.94    0.64
  -3  -1 -36    2.40    0.81
  -3   1 -36    1.99    0.87
   3  -1 -36    1.40    0.74
   3   1 -36    1.44    0.76
   3   1 -37    0.95    0.72
   3  -1 -37    0.12    0.69
  -3  -1 -37   -0.44    0.61
   3  -1 -37   -0.39    0.54
  -3  -1 -37    0.45    0.57
   3  -1 -37    0.30    0.54
  -3  -1 -37    0.31    0.54
  -3  -1 -37    1.05    0.75
  -3   1 -37    0.38    0.74
   3  -1 -37    0.94    0.70
   3   1 -37    0.36    0.71
   3   1 -38    1.24    0.67
   3  -1 -38    1.57    0.64
  -3  -1 -38    1.09    0.60
   3  -1 -38    1.41    0.55
  -3  -1 -38    1.66    0.59
   3  -1 -38    2.04    0.67
   3   1 -38    1.71    0.67
  -3  -1 -38    1.53    0.71
  -3   1 -38    1.85    0.72
   3  -1 -38    0.80    0.51
  -3  -1 -38    0.60    0.52
   3   1 -39    0.49    0.61
  -3   1 -39    1.60    0.66
   3  -1 -39    0.38    0.58
  -3  -1 -39    0.81    0.62
   3  -1 -39    0.70    0.57
   3   1 -40    1.78    0.58
  -3   1 -40    2.68    0.63
  -3  -1 -40    1.54    0.59
   3  -1 -40    1.25    0.56
   3   1  40    1.11    0.52
   3   1  41    2.46    0.49
   3   2   0    2.03    0.73
  -3   2   0    1.77    0.72
   3   2   0    1.83    0.67
   3   2   0    0.95    0.77
   3   2   0    1.50    0.67
   3   2   1  197.16    7.78
   3   2  -1  196.41    7.85
  -3   2  -1  201.83    7.81
   3   2   1  198.02    7.85
  -3   2   1  190.62    7.78
   3   2  -1  199.86    7.79
   3   2  -1  201.64    7.82
   3   2   1  203.57    7.90
   3   2   1  205.89    7.83
  -3   2  -2 1593.54   57.61
   3   2  -2 1574.45   57.59
   3   2   2 1550.59   57.64
   3   2  -2 1552.56   57.64
   3   2   2 1559.61   57.63
   3   2  -2 1551.65   57.56
   3   2   2 1534.18   57.69
   3   2   3 1740.01   63.06
   3   2  -3 1734.41   63.06
  -3   2  -3 1697.54   63.02
   3   2  -3 1719.95   63.01
  -3   2  -3 1729.28   63.11
   3   2  -3 1750.67   63.08
   3   2   3 1657.05   63.07
   3   2  -3 1653.58   62.94
  -3   2  -4  496.26   18.66
   3   2   4  490.19   18.66
   3   2  -4  495.78   18.66
   3   2  -4  498.09   18.64
  -3   2  -4  488.88   18.72
   3   2  -4  506.19   18.71
  -3   2  -4  500.21   18.81
   3   2  -4  489.72   18.77
   3   2   4  488.85   18.73
  -3   2  -5   31.34    1.78
   3   2  -5   30.15    1.67
   3   2  -5   31.35    1.77
  -3   2  -5   29.02    1.68
   3   2   5   28.17    1.68
   3   2  -5   29.26    1.66
  -3   2  -5   30.41    1.86
   3   2  -5   32.94    1.84
   3   2   5   27.00    1.77
  -3   2  -6  441.09   16.72
   3   2   6  423.26   16.61
   3   2  -6  442.95   16.62
  -3   2  -6  450.87   16.68
   3   2  -6  436.38   16.65
   3   2  -6  450.48   16.71
  -3   2  -6  431.91   16.81
   3   2  -6  438.32   16.79
   3   2   6  436.09   16.76
  -3   2  -7  204.21    8.27
  -3   2  -7  213.92    8.26
   3   2   7  210.33    8.16
   3   2  -7  206.30    8.15
   3   2  -7  202.82    8.21
   3   2  -7  215.10    8.27
   3   2  -7  206.36    8.36
  -3   2  -7  201.29    8.37
   3   2   7  206.16    8.34
   3   2   8   20.71    1.36
   3   2  -8   19.54    1.32
  -3   2  -8   20.78    1.47
   3   2  -8   22.42    1.47
   3   2  -8   23.90    1.50
  -3   2  -8   22.27    1.52
   3   2  -8   22.07    1.58
  -3   2  -8   17.83    1.55
   3   2   8   24.48    1.62
   3   2  -9   30.07    1.80
  -3   2  -9   27.31    1.76
  -3   2  -9   29.89    1.78
   3   2  -9   29.20    1.73
   3   2  -9   24.98    1.84
  -3   2  -9   28.20    1.89
   3   2   9   29.07    1.88
  -3   2 -10    2.21    0.84
   3   2 -10    1.86    0.79
  -3   2 -10    3.01    0.82
   3   2 -10    2.55    0.78
   3   2 -10    2.07    0.90
  -3   2 -10    4.08    1.05
   3   2  10    2.57    0.99
  -3   2 -11  738.88   27.32
   3   2 -11  742.71   27.29
   3   2  11  681.60   27.37
   3   2 -11  731.77   27.45
  -3   2 -11  719.79   27.47
   3   2  12  249.83    9.98
  -3   2 -12  234.39    9.98
   3   2 -12  250.46   10.01
   3   2 -13    3.55    0.49
  -3   2 -13    2.82    0.50
   3   2 -13    3.38    0.53
  -3   2 -13    3.30    0.51
   3   2 -13    3.06    1.03
  -3   2 -13    3.75    1.10
   3   2  13    3.56    1.02
   3   2  14  167.49    7.48
   3   2 -14  172.32    6.69
  -3   2 -14  177.38    6.70
   3   2 -14  183.23    7.64
  -3   2 -14  162.15    7.54
  -3   2 -14  178.15    6.71
   3   2 -14  179.46    6.71
   3   2  15  240.70    9.83
   3   2 -15  234.55    8.93
  -3   2 -15  226.87    8.93
   3   2 -15  234.92    9.89
  -3   2 -15  241.38    8.96
   3   2 -15  244.14    8.95
   3   2  16   56.52    3.10
   3   2 -16   51.25    2.21
  -3   2 -16   51.07    2.21
   3   2 -16   49.35    2.18
  -3   2 -16   53.37    2.23
   3   2  17    2.51    1.12
   3   2 -17    3.78    0.58
  -3   2 -17    3.50    0.59
   3   2 -17    4.13    0.57
  -3   2 -17    2.66    0.54
  -3   2 -18   27.45    1.47
  -3   2 -18   27.34    1.42
   3   2 -18   29.22    1.44
   3   2  18   29.48    2.25
  -3   2 -18   26.87    1.42
   3   2 -18   30.93    1.43
   3   2 -19    0.80    0.53
  -3   2 -19    1.79    0.57
   3  -2 -19    1.86    0.64
  -3   2 -19    0.52    0.61
   3   2 -19    1.56    0.53
  -3   2 -19    0.30    0.52
  -3   2 -19    1.69    0.62
   3   2 -19    1.69    0.59
  -3   2  19    1.02    0.63
   3  -2 -19    1.22    0.58
   3   2 -19    1.31    0.68
  -3   2 -19    0.42    0.67
   3   2  19    0.86    1.00
   3   2 -20    0.76    0.54
  -3   2 -20    1.21    0.62
   3  -2 -20    0.69    0.67
  -3   2 -20    0.71    0.61
   3   2 -20    1.15    0.64
   3   2 -20    0.70    0.58
  -3   2 -20    1.44    0.56
  -3   2 -20    0.16    0.59
  -3   2  20    1.07    0.67
   3   2 -20    1.43    0.67
   3  -2 -20    0.59    0.59
   3   2 -20    0.59    0.67
  -3   2 -20    1.12    0.71
   3   2  20    0.72    1.07
  -3   2 -21    3.05    0.65
   3   2 -21    2.60    0.63
  -3   2 -21    5.55    0.76
   3  -2 -21    3.21    0.77
   3   2 -21    4.66    0.79
   3   2 -21    3.19    0.62
  -3   2 -21    2.96    0.67
  -3   2 -21    4.97    0.77
   3   2 -21    3.36    0.69
  -3   2  21    4.46    0.78
   3  -2 -21    3.78    0.74
   3   2 -21    2.72    0.75
  -3   2 -21    4.44    0.81
  -3   2 -22   60.28    2.69
   3   2 -22   62.71    2.69
   3  -2 -22   57.56    2.74
  -3   2 -22   60.25    2.74
   3   2 -22   62.56    2.77
   3   2 -22   64.10    2.68
  -3   2 -22   59.86    2.69
  -3   2 -22   59.94    2.76
   3   2 -22   61.24    2.74
  -3   2  22   60.67    2.75
   3  -2 -22   60.92    2.72
  -3   2 -22   56.70    2.76
   3   2 -22   64.87    2.79
  -3   2 -23    7.18    0.81
   3   2 -23    7.63    0.82
  -3   2 -23    7.02    0.92
   3  -2 -23    6.56    0.92
  -3   2 -23    9.64    0.89
   3   2 -23    8.14    0.81
   3   2 -23    7.22    1.66
  -3   2 -23    7.96    0.94
  -3   2  23    6.65    0.85
   3   2 -23    6.40    0.89
   3  -2 -23    7.70    0.88
  -3   2 -23    8.70    0.98
   3   2 -23    7.06    0.95
  -3   2 -24   24.11    2.77
   3   2 -24   35.42    1.70
  -3   2 -24   30.17    1.68
   3  -2 -24   31.83    1.75
  -3   2 -24   30.69    1.74
  -3   2 -24   32.88    1.78
   3   2 -24   31.03    1.73
  -3   2 -24   30.95    1.69
   3   2 -24   34.42    1.71
   3   2 -24   31.67    2.84
   3   2 -24   32.19    1.78
  -3   2 -24   31.75    1.81
   3  -2 -25    2.25    1.37
  -3  -2 -25    0.93    1.25
   3   2 -25    0.51    0.65
  -3   2 -25    0.29    0.64
   3   2 -25   -0.26    0.74
   3  -2 -25   -0.58    0.80
  -3   2 -25    0.07    0.76
  -3   2 -25    1.36    0.79
  -3  -2 -25    0.94    0.73
   3   2 -25    1.65    0.69
  -3   2 -25   -0.57    1.74
   3   2 -25    1.36    1.59
   3   2 -25    0.94    0.66
  -3   2 -25   -0.12    0.69
  -3   2 -25    0.22    0.84
   3   2 -25    0.14    0.81
  -3  -2 -26   92.74    5.46
   3  -2 -26   93.53    5.40
   3   2 -26  105.84    4.24
  -3  -2 -26  102.86    4.33
   3  -2 -26  102.49    4.31
   3   2 -26   95.59    4.28
  -3   2 -26  104.35    4.34
   3  -2 -26   98.72    4.27
  -3   2 -26   97.48    4.31
  -3  -2 -26   97.57    4.27
   3   2 -26  105.69    4.33
   3   2 -26  110.55    4.28
  -3   2 -26   94.81    5.76
   3   2 -26   93.39    5.68
  -3   2 -26  101.60    4.26
   3   2 -26  102.46    4.34
  -3   2 -26  104.05    4.39
  -3  -2 -27    1.52    1.41
   3  -2 -27    6.34    1.61
  -3   2 -27    4.46    0.94
   3   2 -27    4.26    0.95
   3  -2 -27    5.73    0.94
  -3   2 -27    5.68    0.93
  -3  -2 -27    5.55    0.93
  -3  -2 -27    5.54    0.98
   3  -2 -27    5.22    0.93
  -3   2 -27    5.03    0.85
   3   2 -27    5.29    1.85
  -3   2 -27    8.30    2.03
   3   2 -27    5.33    0.80
   3   2 -27    5.20    1.00
  -3   2 -27    4.43    0.98
  -3   2 -28   67.24    3.22
   3   2 -28   68.30    3.20
  -3  -2 -28   74.08    3.22
  -3   2 -28   70.75    3.25
   3  -2 -28   72.37    3.24
  -3  -2 -28   71.62    3.26
  -3   2 -28   75.04    3.22
   3   2 -28   74.97    3.18
   3   2 -28   68.51    3.27
  -3   2 -28   66.10    3.27
  -3   2 -29   75.19    3.61
  -3  -2 -29   81.89    3.58
   3  -2 -29   81.27    3.62
  -3  -2 -29   84.10    3.67
   3   2 -29   81.61    3.60
   3   2 -29   83.52    3.68
  -3   2 -29   82.62    3.70
  -3   2 -30    8.12    1.07
  -3  -2 -30    8.23    0.99
   3  -2 -30    9.21    1.06
  -3  -2 -30    7.26    1.05
   3   2 -30    6.95    0.95
   3   2 -30    8.32    1.08
  -3   2 -30   10.59    1.15
  -3  -2 -31    4.56    0.91
  -3   2 -31    7.46    1.00
  -3  -2 -31    5.06    0.98
   3  -2 -31    7.29    0.98
   3   2 -31    6.90    0.97
  -3   2 -31    5.52    1.07
   3   2 -31    6.66    1.02
  -3   2 -32   39.74    2.19
  -3  -2 -32   40.70    2.14
  -3  -2 -32   42.59    2.22
   3  -2 -32   43.28    2.21
   3   2 -32   44.79    2.21
  -3   2 -32   41.63    2.27
   3   2 -32   44.71    2.25
   3   2 -33    3.18    0.83
  -3  -2 -33    2.09    0.79
   3  -2 -33    4.14    0.73
  -3  -2 -33    4.12    0.92
  -3  -2 -33    2.50    0.70
   3  -2 -33    2.65    0.86
  -3  -2 -33    3.76    0.74
   3  -2 -33    3.44    0.72
   3   2 -33    3.92    0.92
  -3   2 -33    2.64    0.92
   3  -2 -33    2.46    0.82
  -3  -2 -33    3.99    0.91
   3   2 -34    9.29    0.99
  -3  -2 -34    7.48    1.01
   3  -2 -34    8.82    1.02
   3  -2 -34    7.41    0.82
  -3  -2 -34   10.31    0.93
  -3  -2 -34    8.88    0.94
  -3  -2 -34    7.68    0.85
   3  -2 -34    9.70    0.86
   3   2 -34    7.80    1.01
  -3   2 -34    8.25    1.07
   3  -2 -34    9.01    1.01
  -3  -2 -34    9.33    1.02
   3   2 -35   13.06    1.07
   3   2  35   10.71    1.04
   3  -2 -35   13.27    0.98
   3  -2 -35   14.39    1.16
  -3  -2 -35   13.51    1.02
  -3  -2 -35   11.45    1.10
  -3  -2 -35   12.25    1.03
  -3  -2 -35   13.71    1.02
   3  -2 -35   14.06    0.99
  -3  -2 -35   12.75    1.13
   3  -2 -35   14.72    1.15
  -3   2 -35   13.38    1.21
   3   2 -35   12.37    1.14
   3   2 -36    0.84    0.66
   3   2  36    1.34    0.70
   3  -2 -36    0.15    0.52
  -3  -2 -36    1.53    0.60
  -3  -2 -36    0.37    0.73
   3  -2 -36    0.94    0.73
  -3  -2 -36    0.81    0.64
   3   2 -36    1.12    0.73
  -3   2 -36    1.17    0.80
   3  -2 -36    0.83    0.66
  -3  -2 -36    0.56    0.70
  -3  -2 -36    1.71    0.59
   3  -2 -36    0.65    0.57
   3  -2 -37    2.63    0.59
  -3  -2 -37    2.42    0.57
   3   2 -37    3.11    0.73
  -3   2 -37    2.97    0.76
   3  -2 -37    3.83    0.76
  -3  -2 -37    4.05    0.80
   3  -2 -37    2.74    0.59
  -3  -2 -37    2.43    0.60
   3   2  37    2.23    0.65
   3   2  38    1.03    0.56
   3   2 -38    0.15    0.58
  -3   2 -38    0.74    0.67
   3  -2 -38    0.97    0.60
  -3  -2 -38    0.77    0.62
   3   2  39    1.44    0.52
   3   2  39    3.65    0.61
   3   2 -39    1.85    0.56
  -3   2 -39    2.78    0.65
   3  -2 -39    1.40    0.57
  -3  -2 -39    2.12    0.62
   3   2  40    0.14    0.45
  -3   2  40    0.55    0.46
  -3   2 -40    1.02    0.54
  -3  -2 -40   -0.12    0.49
   3   3   0  208.80    8.34
  -3   3   0  205.05    8.36
   3   3  -1  170.31    6.96
  -3   3   1  167.27    6.95
  -3   3  -1  175.25    7.00
   3   3   1  162.57    6.91
   3   3   2  252.82    9.93
   3   3   2  251.36   10.02
   3   3   2  242.64    9.94
   3   3  -2  248.35   10.06
  -3   3   2  251.87    9.98
   3   3  -2  260.03    9.99
   3   3   3  168.27    6.98
   3   3   3  168.79    7.09
   3   3   3  178.64    7.03
  -3   3   3  160.60    6.98
  -3   3  -3  169.25    7.12
   3   3  -3  173.33    7.11
   3   3   4   54.13    2.90
  -3   3  -4   53.73    2.97
  -3   3   4   58.64    2.93
  -3   3  -4   57.76    2.93
   3   3  -4   62.76    2.93
   3   3  -4   60.34    3.02
   3   3   5  164.02    7.00
   3   3  -5  170.78    7.08
  -3   3  -5  161.58    6.98
   3   3  -5  173.53    6.99
  -3   3  -5  171.70    7.12
   3   3   6   24.23    1.82
  -3   3  -6   25.32    1.86
  -3   3  -6   31.38    1.91
   3   3  -6   28.55    1.80
   3   3  -6   27.43    1.88
   3   3   7  203.17    8.95
  -3   3  -7  224.54    8.98
   3   3  -7  228.98    8.95
  -3   3  -7  211.39    8.98
   3   3  -7  229.94    9.05
   3   3  -8  156.03    6.77
  -3   3  -8  165.80    6.85
  -3   3  -8  168.87    6.81
   3   3  -8  167.75    6.76
  -3   3  -8  158.85    6.05
   3   3  -8  160.00    6.05
   3   3   8  153.89    6.78
   3   3   8  149.95    6.07
  -3   3  -8  156.88    6.97
   3   3  -8  168.18    6.98
   3   3  -9   35.31    2.23
  -3   3  -9   35.31    2.23
  -3   3  -9   32.51    2.15
   3   3  -9   36.56    2.20
  -3   3  -9   33.75    1.53
   3   3  -9   33.59    1.52
   3   3   9   37.39    2.32
   3   3   9   33.90    1.58
   3   3  -9   34.48    2.32
  -3   3  -9   37.53    2.45
   3   3  10  201.36    7.68
   3   3  10  188.86    8.45
   3   3 -10  211.96    8.46
  -3   3 -10  199.73    8.42
   3   3 -10  206.38    8.41
  -3   3 -10  209.53    8.48
  -3   3 -10  197.70    8.62
   3   3 -10  197.52    8.59
   3   3 -11    0.80    0.88
  -3   3 -11    2.90    0.98
  -3   3 -11    2.15    0.99
   3   3 -11    0.13    0.80
   3   3  11    2.31    0.48
   3   3 -11    1.57    1.10
  -3   3 -11    2.60    1.15
   3   3  11    1.31    1.06
  -3   3 -12   -0.14    0.92
   3   3 -12    0.84    0.91
   3   3 -12    0.27    0.85
  -3   3 -12    1.44    0.95
   3   3  12    0.93    0.50
   3   3 -12    0.66    1.08
  -3   3 -12   -0.17    1.03
   3   3  12    0.15    1.04
   3   3 -13  210.25    9.04
  -3   3 -13  206.40    9.05
   3   3 -13  221.58    8.89
  -3   3 -13  213.53    8.87
  -3   3 -13  207.07    8.81
   3   3 -13  212.31    8.80
   3   3  13  205.91    7.95
   3   3  13  201.22    8.91
   3   3  14   19.98    1.98
  -3   3 -14   19.27    2.03
   3   3 -14   24.92    2.13
  -3   3  15   83.63    3.45
   3  -3 -15   82.50    3.45
   3  -3 -15   84.29    3.45
   3   3  15   74.50    4.27
  -3   3 -15   77.39    4.49
   3   3 -15   85.04    4.52
  -3   3 -16    5.87    1.45
   3   3 -16    5.24    1.43
  -3   3  16    5.78    0.79
   3  -3 -16    6.73    0.80
  -3  -3 -16    5.29    0.73
   3  -3 -16    5.49    0.72
  -3   3 -16    5.16    0.80
   3   3  16    3.89    1.29
   3   3 -16    4.88    0.66
  -3   3 -16    6.47    0.71
   3   3 -16    5.90    0.77
  -3   3 -17   21.86    2.24
  -3   3  17   22.21    1.33
   3  -3 -17   20.17    1.31
  -3  -3 -17   21.81    1.30
   3  -3 -17   20.73    1.29
   3   3  17   19.37    2.01
  -3   3 -17   21.16    1.34
   3   3 -17   23.89    1.36
   3   3 -18    4.24    1.49
  -3   3 -18    5.58    1.47
  -3   3  18    6.17    0.86
   3  -3 -18    6.58    0.87
   3  -3 -18    5.15    0.74
   3   3  18    5.06    1.41
  -3   3 -18    6.07    0.84
   3   3 -18    5.83    0.84
   3   3 -19  110.80    5.70
  -3   3 -19   99.26    5.62
  -3   3  19  108.04    4.39
   3  -3 -19  102.43    4.37
   3  -3 -19  101.49    4.35
   3   3  19  107.13    5.51
   3   3 -19  110.07    4.41
  -3   3 -19  106.98    4.43
   3   3 -20   32.27    2.81
  -3   3 -20   25.93    2.66
  -3   3  20   28.76    1.68
   3  -3 -20   32.51    1.68
   3   3  20   26.71    2.47
   3  -3 -20   30.08    1.63
   3   3 -20   27.04    1.64
  -3   3 -20   30.92    1.71
   3   3 -21  115.79    6.20
  -3   3 -21  109.21    6.13
  -3   3  21  117.96    4.80
   3  -3 -21  119.37    4.81
   3  -3 -21  116.71    4.79
   3   3 -21  119.02    4.83
  -3   3 -21  108.50    4.81
   3   3 -22   33.92    3.00
  -3   3 -22   30.91    2.99
  -3   3  22   34.67    1.87
   3  -3 -22   32.61    1.81
   3  -3 -22   31.67    1.78
  -3   3 -22   33.32    1.87
   3   3 -22   33.98    1.86
   3   3 -23   13.73    2.25
  -3   3 -23   12.58    2.26
  -3   3  23   15.05    1.23
   3  -3 -23   13.73    1.16
   3  -3 -23   12.61    1.16
   3   3 -23   14.01    1.26
  -3   3 -23   11.89    1.23
   3  -3 -24   37.13    1.99
   3   3 -24   34.25    3.20
  -3   3 -24   34.28    3.27
   3   3 -24   38.38    2.04
  -3   3 -24   36.06    2.06
  -3   3  24   39.06    2.02
   3   3 -24   35.65    1.94
   3  -3 -25    1.43    0.84
  -3   3 -25    0.63    1.59
   3   3 -25    2.39    1.55
   3   3 -25    2.72    0.91
  -3   3 -25    3.08    0.95
   3   3 -25    1.75    0.69
  -3   3  25    2.12    0.90
   3  -3 -26    5.46    1.03
   3   3 -26    6.03    0.99
  -3   3 -26    6.31    1.08
  -3   3  26    5.82    1.02
   3   3 -26    5.17    0.88
   3  -3 -27   17.48    1.37
  -3   3 -27   17.00    1.43
   3   3 -27   15.61    1.36
  -3   3  27   18.41    1.36
  -3  -3 -28    1.88    0.85
   3  -3 -28    1.10    0.83
  -3  -3 -28    0.83    0.78
   3   3 -28    1.26    0.86
  -3   3 -28    1.49    0.92
  -3  -3 -29   25.73    1.53
  -3  -3 -29   23.89    1.59
   3  -3 -29   20.72    1.51
  -3   3 -29   24.32    1.67
   3   3 -29   22.99    1.59
  -3  -3 -30    4.12    0.82
  -3  -3 -30    4.25    0.94
   3  -3 -30    5.83    0.96
  -3   3 -30    5.05    1.04
   3   3 -30    5.05    0.96
  -3  -3 -31   13.96    1.16
  -3   3 -31   13.27    1.28
   3   3 -31   12.13    1.23
  -3  -3 -31   14.16    1.24
   3  -3 -31   14.00    1.20
  -3  -3 -32    4.30    0.82
  -3  -3 -32    4.80    0.93
   3  -3 -32    4.08    0.85
   3   3 -32    3.58    0.91
  -3   3 -32    3.06    0.91
   3   3  32    5.71    0.90
  -3  -3 -33    5.21    0.84
   3  -3 -33    4.28    0.87
  -3  -3 -33    6.19    0.95
   3   3 -33    7.02    0.98
  -3   3 -33    4.73    0.96
   3   3  33    5.06    0.85
  -3  -3 -34    4.02    0.75
   3   3  34    4.17    0.79
   3   3 -34    5.47    0.89
  -3   3 -34    3.55    0.87
   3  -3 -34    3.72    0.75
  -3  -3 -34    4.80    0.86
  -3  -3 -35    0.53    0.69
   3  -3 -35    0.11    0.66
   3  -3 -35    0.14    0.50
  -3  -3 -35    0.64    0.57
   3   3 -35    0.78    0.73
  -3   3 -35    1.01    0.76
   3  -3 -35    0.40    0.66
  -3  -3 -35    0.48    0.69
   3   3  35    0.70    0.62
   3   3  35   -0.05    0.66
   3  -3 -35    0.05    0.50
  -3  -3 -35    0.25    0.55
  -3  -3 -36    0.31    0.53
   3  -3 -36   -0.46    0.65
   3  -3 -36    0.96    0.51
  -3  -3 -36    0.21    0.66
  -3   3 -36    1.66    0.73
   3  -3 -36    1.03    0.66
  -3  -3 -36    1.25    0.71
   3   3 -36    1.09    0.66
   3   3  36    0.39    0.60
   3   3  36    0.14    0.60
   3  -3 -36    0.92    0.51
  -3  -3 -36    0.91    0.53
  -3  -3 -37    0.81    0.61
   3  -3 -37   -0.09    0.58
   3   3 -37    0.92    0.60
  -3  -3 -37    0.88    0.63
  -3   3 -37    0.20    0.61
   3   3  37    0.26    0.54
   3   3  37    0.16    0.54
  -3   3 -38    2.60    0.62
   3  -3 -38    2.52    0.55
  -3  -3 -38    3.27    0.62
   3   3 -38    1.88    0.58
   3   3  38    3.18    0.55
   3   4   0    2.02    0.92
  -3   4   0    1.39    0.93
  -3   4   0    0.55    0.45
   3   4   0   -0.36    0.50
  -3   4   0    1.77    0.47
   3   4   0    0.82    0.43
   3   4   1   23.72    1.87
  -3   4   1   27.10    1.97
   3   4  -1   27.89    2.09
  -3   4  -1   23.30    2.05
  -3   4   1   28.24    1.27
  -3   4  -1   25.47    1.25
   3   4  -1   25.08    1.29
   3   4   1   23.81    1.29
   3   4  -1   25.69    1.25
  -3   4  -1   25.11    1.27
   3   4   2   54.69    2.90
   3   4  -2   48.95    2.92
  -3   4  -2   47.75    2.94
  -3   4   2   54.54    2.90
  -3   4   2   48.04    2.07
  -3   4  -2   48.57    2.07
   3   4   2   46.93    2.12
   3   4  -2   47.58    2.08
  -3   4  -2   49.80    2.10
  -3   4  -3    4.95    1.19
   3   4   3    4.62    1.07
   3   4  -3    3.38    1.06
  -3   4   3    4.06    1.04
  -3   4  -3    2.81    1.03
   3   4  -3    4.87    1.10
  -3   4  -3    3.44    0.51
  -3   4  -3    3.72    0.57
   3   4  -3    3.48    0.53
  -3   4   3    3.89    0.53
   3   4   3    3.43    0.58
   3   4  -3    4.09    0.53
  -3   4  -3    3.22    0.55
   3   4  -4   85.19    4.18
   3   4   4   84.76    4.04
  -3   4   4   75.78    3.99
  -3   4  -4   83.84    4.07
   3   4  -4   80.06    4.01
  -3   4  -4   75.62    4.11
  -3   4  -4   83.27    3.26
   3   4  -4   82.63    3.25
  -3   4   4   77.63    3.21
  -3   4  -4   78.81    3.21
   3   4   4   74.80    3.26
   3   4  -4   80.60    3.24
  -3   4  -4   82.04    3.25
   3   4   5    0.70    0.86
  -3   4  -5    4.55    1.09
   3   4  -5    2.12    1.02
  -3   4   5    4.62    1.09
   3   4  -5    3.12    1.05
  -3   4  -5    3.43    1.18
   3   4  -5    2.05    0.48
  -3   4  -5    1.98    0.53
  -3   4  -5    2.21    0.51
  -3   4   5    2.37    0.47
   3   4   5    1.93    0.58
  -3   4  -5    3.38    0.54
   3   4  -5    2.03    0.52
   3   4   6    0.28    0.89
  -3   4  -6    2.74    0.56
   3   4  -6    2.49    0.55
  -3   4   6    3.16    0.51
  -3   4  -6    2.92    0.49
   3   4   6    1.11    0.58
   3   4  -6    2.91    0.54
  -3   4  -6    3.17    0.54
   3   4   6    3.90    1.04
  -3   4   6    2.51    1.02
  -3   4  -6    1.49    1.02
  -3   4  -6    2.26    1.01
   3   4  -6    3.19    1.06
   3   4  -6    3.34    1.11
  -3   4  -7  160.87    6.23
   3   4  -7  162.21    6.22
  -3   4   7  157.93    6.18
  -3   4  -7  158.80    6.17
   3   4   7  158.49    6.27
   3   4   7  153.69    7.07
   3   4  -7  171.95    6.24
  -3   4  -7  160.69    6.23
  -3   4  -7  159.67    7.12
   3   4   7  165.21    7.12
  -3   4   7  151.21    7.05
   3   4  -7  164.74    7.10
   3   4  -7  161.22    7.20
  -3   4  -7  165.31    7.26
  -3   4   8  657.09   25.60
  -3   4  -8  650.62   25.62
   3   4  -8  671.93   25.62
   3   4  -8  699.63   25.76
  -3   4  -8  668.36   25.74
   3   4   8  634.56   25.57
   3   4   8  658.16   24.69
  -3   4  -8  663.59   24.65
   3   4  -8  674.64   24.65
  -3   4  -9   32.18    1.47
   3   4  -9   28.56    1.42
  -3   4   9   24.82    1.50
   3   4   9   23.22    1.44
   3   4   9   26.51    1.45
   3   4   9   29.66    2.26
  -3   4  -9   35.73    2.50
   3   4  -9   32.36    2.31
  -3   4  -9   31.71    2.31
   3   4  -9   31.63    2.25
  -3   4 -10   19.60    1.85
   3   4 -10   16.88    1.69
   3   4 -10   15.17    1.73
  -3   4 -10   18.33    1.83
   3   4  10   17.95    1.16
  -3   4  10   15.75    1.11
  -3   4  10   15.98    1.17
   3  -4 -10   17.83    1.12
   3   4  10   17.50    1.08
  -3   4 -10   16.60    1.09
   3   4  10   15.00    1.75
   3   4 -10   17.78    1.08
   3   4 -10   16.55    1.16
  -3   4 -10   16.80    1.17
   3   4 -11   27.08    2.14
  -3   4 -11   24.21    2.08
  -3   4 -11   22.84    2.08
   3   4 -11   23.24    2.11
   3   4  11   21.88    1.36
  -3   4  11   23.79    1.42
  -3   4  11   24.34    1.40
   3   4  11   26.94    1.36
   3  -4 -11   24.66    1.37
   3   4  11   25.12    2.15
  -3   4 -11   23.54    1.34
  -3   4 -11   24.51    1.47
   3   4 -11   24.01    1.33
   3   4 -11   23.76    1.43
   3   4 -12   95.86    4.63
  -3   4 -12  101.42    4.67
   3   4 -12   92.36    4.52
  -3   4 -12   89.91    4.57
   3   4  12   76.78    3.50
   3  -4 -12   82.96    3.54
  -3   4  12   82.47    3.54
  -3   4  12   82.40    3.55
   3   4  12   80.26    4.46
   3   4  12   80.18    3.48
   3  -4 -12   82.61    3.52
  -3   4 -12   84.93    3.50
   3   4 -12   87.46    3.50
   3   4 -12   84.68    3.58
  -3   4 -12   85.65    3.60
   3   4 -13   70.33    4.02
  -3   4 -13   69.60    4.02
  -3   4 -13   69.46    4.04
   3   4 -13   67.67    3.94
   3  -4 -13   73.49    3.11
  -3   4  13   68.65    3.09
  -3   4  13   74.05    3.13
   3   4  13   72.51    4.09
   3   4  13   69.00    3.03
   3  -4 -13   70.04    3.07
   3   4 -13   75.85    3.06
  -3   4 -13   70.89    3.05
  -3   4 -13   68.81    3.13
   3   4 -13   72.71    3.13
  -3   4 -14    6.38    1.53
   3   4 -14    2.95    1.24
  -3   4 -14    6.12    1.49
   3   4 -14    5.19    1.31
  -3   4  14    4.68    0.82
   3  -4 -14    4.82    0.83
   3  -4 -14    4.83    0.78
   3   4  14    5.19    0.72
   3   4 -14    6.17    0.91
  -3   4 -14    6.75    0.82
  -3   4 -14    8.19    0.95
   3   4  14    5.77    1.45
   3   4 -14    4.87    0.72
  -3   4 -15   23.25    2.56
   3   4 -15   21.21    2.39
  -3   4  15   25.05    1.49
   3  -4 -15   25.27    1.51
   3   4  15   24.47    1.38
   3  -4 -15   27.90    1.48
  -3   4 -15   24.68    1.41
   3   4  15   23.16    2.31
   3   4 -15   26.24    1.54
  -3   4 -15   21.47    1.51
   3   4 -15   25.14    1.42
   3   4 -16   16.01    2.16
  -3   4 -16   11.95    2.00
  -3   4  16   16.22    1.23
   3  -4 -16   13.42    1.14
   3  -4 -16   14.86    1.12
  -3   4 -16   13.79    1.18
   3   4 -16   16.10    1.07
   3   4 -16   15.59    1.22
  -3   4 -16   17.35    1.13
   3   4  16   13.63    1.86
   3   4 -17   14.02    2.17
  -3   4 -17   11.60    2.13
  -3   4  17   13.39    1.17
   3  -4 -17   15.31    1.18
   3  -4 -17   14.99    1.12
   3   4  17   16.21    2.03
   3   4 -17   14.69    1.09
   3   4 -17   15.16    1.22
  -3   4 -17   17.16    1.17
  -3   4 -17   14.64    1.26
  -3   4 -18   31.86    3.10
   3   4 -18   39.30    3.21
  -3   4  18   38.55    2.02
   3  -4 -18   40.82    2.04
   3  -4 -18   37.21    1.95
   3   4 -18   39.26    1.93
  -3   4 -18   38.01    1.94
  -3   4 -18   34.32    2.02
   3   4 -18   39.34    2.03
   3   4 -19    2.51    1.62
  -3   4 -19    0.29    1.55
  -3   4  19    0.97    0.80
   3  -4 -19    1.82    0.78
   3  -4 -19    1.36    0.73
  -3   4 -19    1.47    0.89
   3   4 -19    1.35    0.83
   3   4 -20    4.31    1.81
  -3   4 -20    7.48    1.85
  -3   4  20    4.41    0.89
   3  -4 -20    3.88    0.91
   3  -4 -20    4.22    0.89
   3   4 -20    5.04    0.98
  -3   4 -20    4.18    0.98
   3   4 -21    4.14    1.80
  -3   4 -21    1.23    1.64
  -3   4  21    3.86    0.92
   3  -4 -21    2.63    0.86
   3  -4 -21    2.27    0.83
  -3   4 -21    1.80    0.96
   3   4 -21    1.13    0.83
   3   4 -22   12.14    2.12
  -3   4 -22    9.49    2.07
   3  -4 -22   11.19    1.20
   3  -4 -22   11.34    1.15
  -3   4 -22   12.00    1.27
   3   4 -22   11.67    1.19
  -3   4  22   13.98    1.22
   3  -4 -23    0.07    0.81
   3  -4 -23    1.15    0.81
   3   4 -23   -0.39    0.84
  -3   4 -23    0.33    1.01
  -3   4  23   -0.08    0.87
   3  -4 -24   47.28    2.43
  -3   4 -24   47.41    2.49
   3   4 -24   48.59    2.48
  -3   4  24   46.59    2.40
   3  -4 -25    1.20    0.92
   3   4 -25    2.23    0.92
  -3   4 -25    2.08    0.95
  -3   4  25    3.05    0.92
   3   4  26    4.24    0.83
   3  -4 -26    4.42    0.98
   3   4 -26    2.79    0.91
  -3   4 -26    4.92    0.99
  -3   4  26    2.35    0.92
   3   4  27    1.81    0.77
   3   4 -27    1.58    0.86
  -3   4 -27    1.73    0.92
   3  -4 -27    3.11    0.95
  -3   4 -28    0.65    0.89
   3   4 -28    0.39    0.81
   3   4  28   -0.53    0.70
  -3  -4 -29   -0.19    0.72
   3   4  29    0.64    0.72
  -3   4 -29    0.87    0.88
   3   4 -29   -0.45    0.86
  -3  -4 -30   23.89    1.45
  -3  -4 -30   23.73    1.55
   3  -4 -30   26.20    1.55
   3   4  30   22.16    1.45
   3   4 -30   24.24    1.55
  -3   4 -30   23.12    1.59
  -3  -4 -31    3.21    0.78
  -3  -4 -31    4.23    0.87
   3  -4 -31    4.91    0.84
   3   4 -31    3.57    0.89
  -3   4 -31    4.39    0.97
   3   4  31    4.50    0.77
  -3  -4 -32    8.28    0.95
   3  -4 -32    6.24    0.87
   3   4 -32    5.85    0.91
  -3   4 -32    5.39    0.92
   3   4  32    6.85    0.82
   3  -4 -33    0.72    0.66
  -3  -4 -33    1.04    0.68
   3   4 -33    1.54    0.75
  -3   4 -33    1.31    0.77
   3   4  33    0.77    0.61
   3  -4 -34    1.32    0.66
  -3  -4 -34    0.95    0.65
  -3   4 -34    1.53    0.72
   3   4  34    2.55    0.66
   3  -4 -35    1.59    0.59
  -3  -4 -35   -0.38    0.58
   3   4 -35    0.62    0.60
   3  -4 -35    1.33    0.58
  -3   4 -35    0.45    0.61
  -3  -4 -35   -0.29    0.60
  -3   4  35   -0.04    0.50
   3   4  35    0.89    0.52
  -3  -4 -36    1.70    0.59
   3  -4 -36    1.36    0.55
   3   4  36    1.75    0.52
  -3   4  36    1.06    0.48
  -3  -4 -36    1.36    0.57
   3   4 -36    1.04    0.55
  -3   4 -36    1.14    0.58
   3  -4 -36    1.04    0.54
   3   5   0   24.57    1.46
   3   5   0   25.76    1.47
  -3   5   0   27.76    1.47
   3   5   0   24.61    1.43
  -3   5   0   25.21    1.33
  -3   5   0   23.39    1.42
   3   5   0   20.69    2.19
  -3   5   0   25.37    2.40
  -3   5   0   24.44    1.45
   3   5   0   24.31    1.37
  -3   5   0   24.75    1.35
   3   5   0   27.65    1.37
  -3   5  -1    6.76    0.76
   3   5   1    6.99    0.70
  -3   5   1    7.52    0.76
   3   5  -1    6.82    0.70
  -3   5  -1    7.83    0.82
   3   5  -1    7.07    0.82
   3   5   1    7.28    0.81
  -3   5   1    6.15    0.82
  -3   5  -1    7.57    0.73
  -3   5  -1    8.19    0.71
   3   5  -1    6.93    0.72
  -3   5   1    7.40    0.69
   3   5  -1    6.66    0.89
  -3   5  -1    8.57    0.93
   3   5  -1    7.61    0.88
   3   5   1    7.97    0.91
  -3   5   1    9.66    0.91
   3   5   1    7.32    0.89
  -3   5  -1    4.71    1.47
   3   5   1    7.10    1.50
   3   5  -1    3.71    1.36
  -3   5  -1    5.46    1.30
   3   5  -1    8.16    1.43
  -3   5   1    6.72    1.53
  -3   5   1    6.29    0.82
   3   5   1    7.75    0.77
  -3   5  -1    5.34    0.78
   3   5  -1    6.25    0.77
   3   5  -2   10.71    0.84
  -3   5  -2   10.73    0.85
   3   5   2   10.09    0.83
  -3   5   2    9.08    0.81
  -3   5   2    9.15    0.88
   3   5   2   10.49    0.88
   3   5  -2    9.91    0.90
  -3   5  -2    9.69    0.84
   3   5  -2    9.84    0.82
  -3   5   2   11.01    0.84
  -3   5  -2   10.15    0.81
  -3   5  -2   10.81    0.93
   3   5   2   12.59    1.00
   3   5   2   12.62    1.01
   3   5  -2   13.95    1.07
  -3   5   2   12.19    1.00
   3   5  -2   13.13    0.97
   3   5  -2    7.42    1.53
   3   5   2   13.57    1.63
  -3   5   2    8.97    1.49
  -3   5  -2   10.07    1.78
  -3   5  -2    8.16    1.51
   3   5  -2   10.60    1.56
  -3   5   2    8.31    0.98
   3   5   2   11.66    0.91
   3   5  -2    7.25    0.83
  -3   5  -2    9.76    0.94
  -3   5  -3    2.84    0.60
   3   5  -3    3.16    0.58
  -3   5   3    3.26    0.56
  -3   5  -3    3.83    0.64
   3   5  -3    3.23    0.60
   3   5  -3    3.00    0.70
   3   5   3    4.04    0.72
  -3   5  -3    2.92    0.70
  -3   5   3    3.15    0.71
  -3   5  -3    3.31    0.57
   3   5   3    3.77    0.74
   3   5  -3    3.60    0.80
   3   5   3    1.66    0.75
  -3   5  -3    2.15    1.35
  -3   5  -3    2.30    1.28
   3   5   3    4.33    1.27
  -3   5   3    1.73    1.21
   3   5  -3    4.24    1.25
   3   5  -3    1.03    1.18
  -3   5   3    3.87    0.78
   3   5   3    2.68    0.66
   3   5  -3    2.62    0.64
  -3   5  -3    1.98    0.68
   3   5  -4    5.75    0.70
  -3   5  -4    7.81    0.78
  -3   5  -4    7.70    0.76
   3   5  -4    7.55    0.73
   3   5  -4    7.62    0.83
   3   5   4    7.37    0.83
  -3   5   4    7.05    0.71
  -3   5  -4    6.27    0.81
  -3   5   4    8.04    0.87
  -3   5  -4    7.45    0.72
   3   5   4    9.07    0.91
   3   5   4   10.03    1.02
   3   5  -4    7.63    0.91
   3   5   4    9.08    1.44
  -3   5   4    5.06    1.33
  -3   5  -4    6.46    1.48
   3   5  -4    8.23    1.39
  -3   5  -4    5.05    1.32
   3   5  -4    5.80    1.48
  -3   5   4    6.22    0.83
   3   5   4    8.27    0.80
  -3   5  -4    9.22    1.01
  -3   5  -4    6.84    0.82
   3   5  -4    9.65    0.98
   3   5  -4    5.75    0.80
   3   5  -5   -0.14    0.52
  -3   5  -5    0.53    0.57
  -3   5   5    0.61    0.46
   3   5  -5   -0.41    0.63
   3   5   5    0.16    0.66
  -3   5  -5    0.29    0.55
   3   5  -5    0.57    0.54
  -3   5  -5    0.17    0.49
  -3   5  -5    0.59    0.63
  -3   5   5    0.11    0.66
   3   5   5   -0.29    0.67
   3   5   5   -0.41    0.75
   3   5  -5    0.97    0.68
   3   5  -5   -0.19    1.09
  -3   5   5    0.39    1.06
   3   5   5    0.38    1.11
  -3   5  -5   -0.20    1.12
   3   5  -5   -0.42    1.17
  -3   5  -5    0.22    1.22
   3   5   5    0.67    0.55
  -3   5   5    0.38    0.71
   3   5  -5   -0.10    0.59
  -3   5  -5   -0.43    0.66
   3   5  -5    0.65    0.74
  -3   5  -5    0.91    0.74
  -3   5  -6    0.54    0.57
   3   5  -6    0.43    0.56
   3   5   6   -0.36    0.74
   3   5   6    0.65    0.71
   3   5  -6    0.63    1.22
   3   5   6    0.58    1.12
  -3   5   6    0.99    1.27
  -3   5  -6    0.40    1.16
   3   5  -6    0.39    1.06
  -3   5  -6    1.09    1.27
  -3   5   6    0.35    0.54
  -3   5  -6    1.21    0.55
   3   5   6    0.05    0.60
   3   5  -6    1.03    0.66
  -3   5  -6    1.73    0.65
  -3   5   6    0.60    0.64
  -3   5  -6    0.40    0.54
   3   5  -6    0.86    0.56
  -3   5   6    0.76    0.74
   3   5   6    1.42    0.63
   3   5  -6    0.42    0.62
  -3   5  -6    0.71    0.65
   3   5  -6    0.24    0.74
  -3   5  -6    1.61    0.79
   3   5   7   11.10    1.01
   3   5   7   11.00    1.05
   3   5  -7   13.68    0.95
  -3   5  -7   11.89    0.92
  -3   5   7   12.93    0.86
  -3   5  -7   12.30    0.87
  -3   5  -7   12.21    0.99
  -3   5   7   12.00    1.01
   3   5   7    9.87    0.96
   3   5  -7   13.14    0.98
  -3   5  -7   15.45    1.97
   3   5  -7    9.13    1.63
   3   5   7   10.41    1.57
  -3   5   7   12.11    1.78
  -3   5  -7    6.36    1.45
   3   5  -7   10.86    1.69
   3   5   7   12.19    0.99
  -3   5   7   10.93    1.09
   3   5  -7   11.87    0.97
   3   5  -7   11.86    1.08
  -3   5  -7   13.18    1.12
  -3   5  -7   12.96    1.02
   3   5   8   16.03    1.20
   3   5   8   15.17    1.19
  -3   5   8   16.29    0.99
  -3   5  -8   14.10    0.96
  -3   5  -8   14.76    1.03
   3   5  -8   15.35    1.02
   3   5  -8   13.39    1.82
  -3   5  -8   18.36    2.11
   3   5   8   12.62    1.80
  -3   5   8   15.23    1.81
   3   5  -8   14.87    1.91
  -3   5  -8   11.81    1.81
  -3   5   8   14.06    1.18
   3   5   8   13.87    1.10
   3   5  -8   14.03    1.04
  -3   5  -8   16.45    1.13
  -3   5  -8   12.66    1.22
   3   5  -8   16.47    1.19
   3   5   9    3.72    0.87
   3   5   9    3.22    0.82
  -3   5  -9    4.06    0.70
   3   5  -9    4.82    0.69
  -3   5  -9    3.23    1.29
   3   5   9    3.06    1.21
  -3   5   9    6.09    1.45
   3   5  -9    2.49    1.27
   3   5  -9    4.78    1.35
  -3   5  -9    4.51    1.41
  -3   5   9    4.67    0.87
   3   5   9    5.28    0.82
   3   5  -9    4.87    0.88
   3   5  -9    4.35    0.78
  -3   5  -9    4.75    0.79
  -3   5  -9    4.85    0.90
   3   5  10   16.61    1.28
   3   5  10   18.80    1.31
  -3   5  10   16.90    1.25
   3   5  10   17.74    1.20
   3   5 -10   17.49    1.17
   3   5 -10   15.33    1.26
  -3   5 -10   18.53    1.22
  -3   5 -10   16.76    1.31
  -3   5 -10   17.20    2.08
   3   5  10   17.52    2.02
  -3   5  10   14.79    1.91
   3   5 -10   17.67    2.02
   3   5 -10   16.34    2.01
  -3   5 -10   15.38    2.02
   3   5  11    5.39    0.93
   3   5  11    5.86    0.90
   3   5  11    4.92    1.34
  -3   5  11    6.38    1.50
   3   5 -11    4.50    1.44
  -3   5 -11    4.21    1.38
  -3   5 -11    4.53    1.39
   3   5 -11    4.35    1.31
  -3   5  11    6.99    0.95
   3   5  11    5.05    0.83
   3   5 -11    5.83    0.94
   3   5 -11    6.14    0.82
  -3   5 -11    6.20    0.82
  -3   5 -11    5.97    0.94
   3   5  12   25.03    1.58
   3   5  12   21.86    1.47
  -3   5  12   21.95    1.52
   3   5  12   23.74    1.41
   3   5 -12   23.52    1.42
  -3   5 -12   22.65    1.56
  -3   5 -12   26.36    1.50
   3   5 -12   23.99    1.54
   3   5 -12   22.45    2.31
  -3   5  12   27.10    2.42
   3   5  12   22.40    2.24
  -3   5 -12   28.96    2.54
   3   5 -12   18.28    2.17
  -3   5 -12   19.99    2.28
   3   5  13    3.06    0.89
   3   5  13    3.84    1.00
   3  -5 -13    4.19    0.84
  -3   5  13    4.69    0.91
   3   5  13    4.02    0.74
   3   5 -13    3.47    0.88
  -3   5 -13    4.89    0.94
   3   5 -13    3.71    0.76
  -3   5 -13    3.13    0.76
   3   5  13    3.60    1.39
  -3   5  13    5.55    1.58
   3   5 -13    3.28    1.37
  -3   5 -13    3.41    1.43
  -3   5 -13    2.85    1.33
   3   5 -13    3.43    1.36
   3   5  14    0.07    0.85
   3   5  14    0.79    0.79
  -3   5  14    1.41    0.77
   3   5  14    0.60    0.70
   3  -5 -14    0.44    0.73
   3   5 -14    0.93    0.85
   3   5 -14    0.24    0.70
  -3   5 -14    2.06    0.76
  -3   5 -14    0.44    0.85
   3   5 -14    0.72    1.41
   3   5  14   -0.23    1.20
  -3   5  14   -0.24    1.41
  -3   5 -14    0.25    1.35
  -3   5 -14   -0.24    1.29
   3   5 -14   -0.94    1.29
   3   5  15    6.28    0.96
   3   5  15    7.05    1.06
   3   5  15    4.24    0.83
  -3   5  15    5.88    0.92
   3  -5 -15    5.98    0.91
   3   5 -15    4.80    0.95
  -3   5 -15    6.79    1.02
   3   5 -15    7.97    0.92
  -3   5 -15    7.13    0.91
   3   5  15    4.01    1.40
  -3   5  15    4.37    1.55
   3   5 -15    3.60    1.40
  -3   5 -15    2.24    1.34
   3   5  16   18.69    1.46
   3   5  16   22.15    1.34
   3   5  16   14.49    2.21
   3  -5 -16   19.64    1.35
   3   5 -16   19.39    1.44
  -3   5 -16   18.67    1.48
   3   5 -16   20.86    1.32
  -3   5 -16   21.92    1.40
   3   5  16   20.00    2.26
  -3   5  16   20.08    2.24
   3  -5 -17    0.82    0.76
   3   5  17    2.21    0.70
   3   5  17    0.58    1.48
   3   5 -17    3.41    0.93
  -3   5 -17    2.77    0.80
  -3   5 -17    1.57    0.93
   3   5 -17    1.65    0.74
   3   5  17    2.94    0.97
   3  -5 -17    1.80    0.83
   3  -5 -18   10.20    1.06
  -3   5 -18   11.20    1.20
   3   5 -18   13.22    1.08
  -3   5 -18   10.91    1.05
   3   5 -18   11.56    1.22
   3   5  18    8.33    1.16
   3  -5 -18    7.43    1.05
   3  -5 -19    6.70    0.95
   3   5 -19    7.42    1.08
  -3   5 -19    6.90    1.09
   3   5  19    7.58    1.07
   3  -5 -19    6.54    0.99
   3  -5 -20   30.57    1.76
  -3   5 -20   28.81    1.86
   3   5 -20   27.48    1.80
   3  -5 -20   32.71    1.83
   3   5  20   29.48    1.84
   3  -5 -21   29.88    1.72
   3   5 -21   26.26    1.76
  -3   5 -21   25.67    1.74
   3   5  21   26.15    1.72
   3  -5 -21   26.99    1.68
   3   5 -22   16.09    1.37
  -3   5 -22   17.09    1.41
   3   5  22   16.55    1.37
   3  -5 -22   16.66    1.31
  -3   5 -23    5.25    1.03
   3   5 -23    6.06    1.05
   3   5  23    4.95    1.01
   3  -5 -23    4.53    0.96
  -3   5 -24   14.09    1.31
   3   5 -24   15.76    1.34
   3   5  24   12.60    1.22
   3  -5 -24   14.07    1.23
   3   5 -25    6.30    1.02
  -3   5 -25    4.52    1.02
   3  -5 -25    7.93    1.02
   3   5  25    5.63    0.98
   3   5 -26   -0.07    0.79
  -3   5 -26   -0.54    0.85
  -3  -5 -26    0.73    0.71
   3   5  26    0.95    0.82
   3   5 -27    1.63    0.84
  -3   5 -27    1.55    0.88
   3   5  27    0.90    0.80
   3   5 -28    4.18    0.90
  -3   5 -28    4.16    0.91
   3   5  28    3.04    0.83
  -3   5 -29   10.06    1.10
   3   5 -29   10.31    1.02
  -3   5 -30    0.55    0.72
   3   5 -30   -0.29    0.70
  -3  -5 -30    0.63    0.69
   3  -5 -30    0.61    0.69
   3   5 -31    6.62    0.82
  -3   5 -31    7.55    0.88
   3  -5 -31    6.22    0.79
  -3  -5 -31    5.55    0.81
  -3   5 -32    0.20    0.62
   3   5 -32    0.53    0.62
  -3  -5 -32    1.20    0.63
   3  -5 -32    1.06    0.58
   3   5 -33   -0.43    0.56
  -3   5 -33   -0.13    0.56
   3  -5 -33   -0.37    0.52
  -3  -5 -33   -0.04    0.55
  -3   5 -34    1.82    0.55
   3   5 -34    0.41    0.48
   3  -5 -34    1.60    0.51
  -3  -5 -34    0.77    0.51
   3   6   0   -0.06    0.59
  -3   6   0   -0.12    0.61
   3   6   0    0.11    0.59
  -3   6   0   -0.54    0.56
   3   6   0   -0.19    0.72
  -3   6   0   -1.20    0.73
  -3   6   0    0.95    0.62
   3   6   0   -0.14    0.86
   3   6   0   -0.27    0.72
   3   6   0   -0.78    1.54
  -3   6   0    0.81    1.41
   3   6   0   -0.69    1.35
  -3   6   0   -1.19    1.35
  -3   6   0    0.21    0.75
   3   6   0    0.32    0.74
  -3   6   0    0.86    0.71
  -3   6   1    0.76    0.63
   3   6  -1    0.74    0.61
   3   6   1    1.99    0.65
  -3   6  -1    0.29    0.61
  -3   6  -1    1.01    0.62
   3   6  -1    0.34    0.59
  -3   6   1    0.92    0.59
   3   6   1    1.34    0.69
   3   6  -1    1.54    0.70
  -3   6  -1    1.66    0.79
  -3   6   1    0.80    0.73
  -3   6  -1    1.51    0.62
  -3   6   1    2.50    0.69
   3   6   1    0.29    0.58
   3   6  -1    1.33    0.88
   3   6  -1    1.91    0.84
   3   6   1    1.62    0.93
   3   6   1    1.90    0.85
   3   6   1   -0.26    1.41
  -3   6   1   -1.08    1.55
  -3   6  -1    0.72    1.35
   3   6  -1    0.69    1.40
  -3   6   1    3.82    1.47
   3   6   1    0.46    1.21
   3   6  -1    0.77    1.41
  -3   6  -1    1.34    1.60
  -3   6   1    1.71    0.82
  -3   6  -1    1.39    0.81
   3   6   1    1.21    0.76
  -3   6   1    1.52    0.74
   3   6  -1    2.22    0.76
   3   6  -2    9.20    0.86
   3   6   2    9.36    0.87
  -3   6  -2    9.19    0.87
  -3   6   2    8.87    0.89
  -3   6   2   10.38    1.01
   3   6   2    8.90    0.97
  -3   6   2    7.71    0.82
   3   6  -2    8.10    0.84
   3   6  -2    8.97    0.96
  -3   6   2    6.38    0.83
  -3   6  -2   10.42    0.90
  -3   6  -2    7.49    0.92
   3   6   2    8.74    0.86
  -3   6  -2    8.16    0.88
   3   6   2    9.12    1.10
   3   6   2    9.75    1.08
   3   6  -2    7.42    1.09
   3   6   2    9.16    1.90
  -3   6   2    8.98    1.85
   3   6  -2    8.72    1.82
  -3   6   2    6.93    1.57
   3   6   2    6.45    1.55
  -3   6  -2    6.27    1.56
   3   6  -2    6.28    1.48
  -3   6  -2    8.26    1.85
  -3   6   2    8.79    1.00
   3   6   2    7.42    0.87
   3   6  -2    7.24    0.92
   3   6   2    8.76    0.99
  -3   6   2    8.91    0.97
  -3   6  -2    8.18    0.98
   3   6   3    0.06    0.59
  -3   6   3   -0.06    0.61
   3   6  -3    0.57    0.59
  -3   6  -3    0.71    0.61
   3   6   3    0.78    0.89
  -3   6   3    1.76    0.86
  -3   6   3    0.72    0.77
   3   6   3    1.25    0.79
  -3   6   3    0.38    0.54
  -3   6  -3    0.59    0.59
   3   6  -3    0.32    0.68
   3   6   3    1.27    0.71
  -3   6  -3    0.06    0.60
  -3   6  -3    0.66    0.74
  -3   6   3    0.60    0.72
   3   6  -3    0.75    0.62
   3   6  -3    0.23    1.28
   3   6  -3   -0.26    1.52
   3   6   3   -1.59    1.62
  -3   6  -3    0.49    1.23
  -3   6   3   -0.82    1.62
  -3   6  -3   -0.27    1.55
  -3   6   3    1.70    0.88
   3   6   3    0.53    0.66
   3   6  -3    0.64    0.72
  -3   6  -3    0.07    0.70
   3   6   4   13.80    1.06
  -3   6   4   14.96    1.09
   3   6  -4   15.91    1.10
  -3   6  -4   14.87    1.11
   3   6   4   16.82    1.33
  -3   6   4   15.54    1.23
  -3   6   4   16.76    1.29
   3   6   4   15.47    1.32
   3   6   4   17.47    1.23
  -3   6  -4   15.47    1.11
   3   6  -4   17.98    1.14
   3   6  -4   17.37    1.22
  -3   6   4   16.37    1.08
  -3   6  -4   16.70    1.09
  -3   6  -4   15.12    1.17
  -3   6   4   15.37    1.18
   3   6   4   16.86    2.19
  -3   6   4   12.24    2.25
   3   6  -4   13.51    2.02
  -3   6  -4   15.42    2.21
  -3   6  -4   14.41    2.09
   3   6  -4   16.72    2.08
  -3   6   4   17.09    1.33
   3   6   4   14.72    1.14
   3   6  -4   14.44    1.16
  -3   6  -4   15.26    1.21
   3   6   5    8.56    0.84
  -3   6   5    6.19    0.81
   3   6   5    6.81    0.92
   3   6  -5    8.09    0.91
  -3   6   5    6.99    0.89
  -3   6  -5    6.84    0.79
  -3   6  -5    7.49    0.84
  -3   6   5    7.80    0.79
  -3   6  -5    7.61    0.91
   3   6  -5    6.23    0.80
   3   6   5    5.12    1.05
  -3   6   5    5.32    0.94
   3   6   5    5.83    0.97
   3   6   5    6.47    1.73
  -3   6   5    5.61    1.61
  -3   6  -5    5.67    1.55
   3   6  -5    8.79    1.67
   3   6  -5    5.10    1.61
  -3   6  -5    5.04    1.59
  -3   6   5    7.45    1.05
   3   6   5    7.68    0.87
   3   6  -5    6.50    0.91
  -3   6  -5    5.89    0.90
   3   6   6   10.02    0.88
  -3   6   6   11.44    0.95
   3   6  -6    8.68    0.86
  -3   6   6    8.12    0.85
  -3   6   6    9.20    0.97
   3   6   6    9.42    0.97
  -3   6  -6    9.19    0.91
  -3   6  -6    9.06    0.87
  -3   6  -6   10.99    1.03
   3   6  -6    6.89    0.93
   3   6   6    6.54    1.04
   3   6   6    8.71    1.12
   3   6  -6    9.37    1.71
  -3   6  -6    7.48    1.68
   3   6   6    5.29    1.51
  -3   6   6   11.62    1.87
   3   6  -6    6.14    1.71
  -3   6  -6    7.71    1.77
  -3   6   6    8.54    1.09
   3   6   6   10.24    0.98
  -3   6  -6    7.71    0.94
   3   6  -6    9.21    1.01
  -3   6   7    6.75    0.83
   3   6   7    6.63    0.82
   3   6   7    9.66    1.11
   3   6   7    9.49    1.10
  -3   6   7    6.91    0.78
   3   6  -7    6.66    0.89
   3   6   7    7.08    0.93
  -3   6  -7    7.23    0.87
   3   6  -7    6.03    0.81
  -3   6  -7    6.54    0.88
  -3   6   7    6.28    0.89
  -3   6  -7    6.73    0.75
   3   6   7    4.86    1.53
  -3   6   7    8.25    1.79
  -3   6  -7    6.30    1.69
   3   6  -7    4.62    1.56
   3   6  -7    6.66    1.59
  -3   6  -7    5.32    1.72
  -3   6   7    7.63    1.03
   3   6   7    7.67    0.93
   3   6  -7    6.75    0.89
  -3   6  -7    7.81    0.98
   3   6   8  186.70    7.58
   3   6   8  194.14    7.59
   3   6   8  187.56    7.48
  -3   6   8  180.35    7.48
   3   6  -8  192.90    7.49
  -3   6   8  199.36    7.42
  -3   6  -8  197.85    7.41
  -3   6  -8  184.09    7.47
  -3   6  -8  184.40    7.46
   3   6  -8  190.75    7.46
  -3   6   8  194.63    7.65
   3   6   8  183.61    8.79
  -3   6   8  197.97    9.00
  -3   6  -8  206.48    9.10
   3   6  -8  190.17    8.87
   3   6  -8  187.54    8.94
  -3   6  -8  182.44    8.97
   3   6   8  187.73    7.50
   3   6  -8  192.04    7.51
  -3   6  -8  184.89    7.51
   3   6   9   24.17    1.62
   3   6   9   27.18    1.68
  -3   6   9   25.79    1.66
  -3   6  -9   17.02    2.30
   3   6   9   19.33    2.29
  -3   6   9   18.91    2.30
   3   6  -9   20.87    2.38
   3   6   9   26.25    1.53
   3   6  -9   26.90    1.65
  -3   6  -9   23.59    1.65
  -3   6  -9   21.69    1.47
   3   6  -9   23.09    1.47
   3   6  10   30.15    1.90
   3   6  10   33.75    1.89
   3   6  10   30.08    1.74
  -3   6 -10   29.98    1.88
   3   6 -10   29.66    1.73
  -3   6 -10   30.59    1.76
   3   6 -10   33.41    1.92
  -3   6  10   33.57    1.91
   3   6  11   46.47    2.53
   3   6  11   52.27    2.53
   3   6  11   50.85    2.42
   3   6 -11   49.47    2.42
  -3   6 -11   48.18    2.43
   3   6 -11   50.75    2.54
  -3   6 -11   49.75    2.58
  -3   6  11   55.72    2.61
   3   6  12   43.46    2.35
   3   6  12   42.82    2.38
   3   6  12   45.11    2.24
   3   6 -12   47.56    2.28
  -3   6 -12   45.98    2.29
  -3   6 -12   50.41    2.43
   3   6 -12   44.03    2.37
  -3   6  12   45.58    2.40
   3   6  13    1.78    0.89
   3   6  13    3.12    0.95
  -3   6 -13    3.01    0.94
   3   6 -13    4.60    0.99
   3   6 -13    3.67    0.78
  -3   6 -13    2.72    0.81
  -3   6  13    4.06    0.95
   3   6  14    8.02    1.06
   3   6  14    7.02    1.11
  -3   6 -14    7.32    1.09
   3   6 -14    5.31    1.00
   3   6 -14    7.02    0.86
  -3   6 -14    6.06    0.92
  -3   6  14    5.70    1.02
  -3   6 -15    0.64    0.89
   3   6 -15   -0.08    0.85
   3   6 -15    0.66    0.73
  -3   6 -15    0.75    0.75
   3   6  15    0.87    0.89
   3   6  15    0.61    0.90
   3   6 -16   15.52    1.17
  -3   6 -16   14.00    1.15
  -3   6 -16   13.51    1.35
   3   6 -16   13.43    1.24
   3   6  16   12.64    1.19
   3   6  16   11.23    1.22
   3   6 -17    0.46    0.87
  -3   6 -17    0.56    0.94
   3   6 -17   -0.13    0.71
  -3   6 -17   -0.27    0.72
  -3   6  17   -0.07    0.81
   3   6  17    0.85    0.82
   3   6  17    0.53    0.92
  -3   6  18    2.18    0.89
   3   6  18    1.12    0.87
   3   6 -18    1.68    0.90
  -3   6 -18    2.45    0.98
   3  -6 -18    2.09    0.78
   3   6  19   29.52    1.86
  -3   6  19   33.70    1.86
  -3   6 -19   32.11    1.93
   3   6 -19   32.53    1.88
   3   6  20   -0.43    0.85
  -3   6  20    0.34    0.79
  -3   6 -20    2.54    0.95
   3   6 -20    1.19    0.83
   3   6  21   -0.07    0.85
  -3   6  21   -0.93    0.77
   3   6 -21    1.30    0.87
  -3   6 -21    1.20    0.91
   3   6  22   10.89    1.11
   3   6 -22    9.27    1.08
  -3   6 -22   10.82    1.15
   3   6  23    3.51    0.84
   3   6 -23    2.37    0.88
  -3   6 -23    3.03    0.89
  -3  -6 -24   12.03    0.98
   3   6  24    9.42    1.03
  -3   6 -24    9.16    1.10
   3   6 -24   13.64    1.13
   3   6  25    0.57    0.70
  -3  -6 -25    0.33    0.63
   3   6 -25    0.37    0.75
  -3   6 -25    0.32    0.75
  -3  -6 -26    8.08    0.79
   3   6  26    7.71    0.86
   3   6 -26    6.99    0.89
  -3   6 -26    6.22    0.88
  -3  -6 -27    1.57    0.59
   3   6 -27    0.74    0.64
  -3   6 -27    0.61    0.68
   3   6 -28    5.63    0.74
  -3   6 -28    3.81    0.72
  -3   6 -29    2.29    0.65
   3   6 -29    2.06    0.59
  -3  -6 -29    2.21    0.60
   3  -6 -29    2.10    0.57
   3   6 -30    1.24    0.52
  -3   6 -30    0.53    0.55
   3  -6 -30    0.48    0.50
  -3  -6 -30    0.73    0.52
   3   7   0    3.39    0.71
  -3   7   0    2.09    0.67
  -3   7   0    4.02    0.86
   3   7   0    4.54    0.84
  -3   7   0    1.68    0.79
  -3   7   0    2.95    0.64
   3   7   0    3.25    0.79
  -3   7   0    2.37    0.68
   3   7   0    3.33    0.70
   3   7   0    3.79    0.69
   3   7   1    2.77    0.65
  -3   7   1    2.09    0.65
   3   7  -1    0.80    0.59
  -3   7  -1    1.52    0.64
   3   7   1    1.29    0.73
  -3   7   1    1.48    0.77
   3   7  -1    0.61    0.72
  -3   7  -1    0.35    0.78
   3   7  -1    2.57    0.76
   3   7   1    1.42    0.76
  -3   7   1    0.06    0.56
  -3   7  -1    0.58    0.58
  -3   7   1    0.21    0.77
   3   7   1    0.49    0.63
   3   7  -1    0.78    0.60
  -3   7  -1    1.28    0.65
   3   7  -1    0.12    0.61
  -3   7  -1    0.14    0.73
  -3   7   1    0.70    0.62
   3   7   1    1.74    0.62
   3   7   2    0.80    0.59
  -3   7   2    2.02    0.69
   3   7   2    0.41    0.75
  -3   7   2    1.13    0.77
  -3   7  -2    0.84    0.74
   3   7  -2    2.43    0.81
   3   7  -2    0.83    0.63
   3   7   2    0.74    0.59
   3   7   2    2.02    0.77
  -3   7   2    1.35    0.66
   3   7  -2    0.87    0.73
  -3   7   2    0.98    0.60
  -3   7  -2    0.17    0.57
  -3   7  -2    0.83    0.69
  -3   7   2    1.32    0.73
  -3   7  -2    1.21    0.65
   3   7   2    1.26    0.63
   3   7  -2    1.11    0.61
   3   7   3    2.27    1.00
   3   7   3    1.66    0.62
  -3   7   3    0.82    0.60
  -3   7  -3    1.11    0.73
   3   7   3    0.48    0.69
  -3   7   3    0.50    0.78
   3   7  -3    1.21    0.75
  -3   7  -3    0.32    0.61
   3   7  -3    0.31    0.60
  -3   7  -3    0.07    0.76
   3   7   3    1.68    0.75
  -3   7   3    0.58    0.63
  -3   7   3    0.46    0.56
  -3   7  -3    0.69    0.57
   3   7  -3    0.74    0.67
   3   7   3    1.05    0.67
  -3   7   3    1.45    0.77
   3   7   3    0.89    0.61
   3   7  -3    0.24    0.54
   3   7   4    1.89    0.97
  -3   7   4    0.28    0.76
  -3   7   4   -0.76    0.62
   3   7   4    1.04    0.61
   3   7   4    1.03    0.71
  -3   7   4    0.07    0.77
   3   7  -4    0.87    0.74
  -3   7  -4    1.11    0.73
  -3   7   4    0.13    0.62
   3   7   4    0.68    0.60
   3   7   4    0.20    0.73
  -3   7  -4    0.19    0.59
   3   7  -4    0.40    0.70
  -3   7   4    0.97    0.57
  -3   7  -4    0.85    0.55
  -3   7   4    0.48    0.74
   3   7  -4    0.74    0.62
   3   7  -4    0.53    0.61
  -3   7  -4    0.41    0.75
   3   7   4   -0.35    0.59
  -3   7   5    4.44    0.93
   3   7   5    4.99    1.02
   3   7   5    5.64    0.75
  -3   7   5    4.92    0.74
   3   7   5    4.37    0.81
  -3   7   5    3.99    0.91
   3   7  -5    4.25    0.85
  -3   7  -5    4.62    0.84
  -3   7   5    4.67    0.79
   3   7   5    4.56    0.75
   3   7  -5    4.64    0.70
   3   7   5    4.54    0.85
   3   7  -5    5.44    0.84
  -3   7  -5    3.01    0.80
  -3   7   5    4.06    0.82
  -3   7   5    4.11    0.69
  -3   7  -5    5.02    0.75
   3   7  -5    5.09    0.72
  -3   7  -5    5.39    0.73
   3   7   5    3.50    0.70
   3   7   6    4.30    1.03
   3   7   6    3.83    0.94
  -3   7   6    5.20    0.95
   3   7   6    3.97    0.68
  -3   7   6    2.14    0.66
   3   7   6    3.55    0.80
  -3   7   6    2.06    0.79
   3   7  -6    3.17    0.76
  -3   7  -6    3.77    0.80
   3   7  -6    3.67    0.81
  -3   7  -6    2.37    0.73
  -3   7   6    3.41    0.81
  -3   7   6    2.61    0.66
  -3   7  -6    3.87    0.68
   3   7   6    4.85    0.81
   3   7   6    3.86    0.71
   3   7  -6    2.39    0.65
  -3   7   6    4.09    0.77
   3   7   6    4.24    0.73
   3   7   7    0.53    0.91
  -3   7   7    0.36    0.82
   3   7   7    0.15    0.83
   3   7   7    0.73    0.60
  -3   7   7    0.75    0.62
   3   7   7    1.63    0.78
  -3   7   7    0.50    0.73
   3   7  -7    1.38    0.77
  -3   7  -7    0.34    0.75
   3   7  -7    0.13    0.67
   3   7   7    0.83    0.69
  -3   7  -7    0.84    0.72
  -3   7   7    0.59    0.69
  -3   7   7    2.08    0.61
  -3   7   7    2.68    0.69
   3   7   7    1.29    0.63
   3   7   7    1.07    0.60
   3   7  -7    0.84    0.59
   3   7   8    8.08    1.08
   3   7   8    7.98    1.05
  -3   7   8    5.07    0.97
   3   7   8    7.77    0.81
  -3   7   8    6.06    0.80
   3   7   8    5.89    0.89
  -3   7   8    6.43    0.96
   3   7  -8    7.53    0.89
  -3   7  -8    5.72    0.90
   3   7   8    8.39    0.89
  -3   7  -8    5.66    0.86
  -3   7   8    3.58    0.78
  -3   7   8    5.59    0.79
   3   7   8    4.58    0.75
   3   7  -8    6.43    0.87
   3   7   8    7.69    0.80
   3   7  -8    6.72    0.75
  -3   7   9    9.23    1.07
   3   7   9    8.40    1.13
   3   7   9    8.83    1.10
   3   7   9    9.11    0.88
  -3   7   9    8.25    0.87
   3   7   9    7.81    0.97
  -3   7   9    8.85    0.98
   3   7  -9    9.68    0.98
  -3   7  -9    7.87    0.94
  -3   7   9    6.77    0.84
   3   7   9    8.94    0.86
  -3   7  10    0.73    0.84
   3   7  10   -0.52    0.85
   3   7  10    0.95    0.88
   3   7 -10    1.08    0.69
  -3   7 -10    0.72    0.72
   3   7  10    0.12    0.59
  -3   7  10    0.31    0.59
   3   7  11    2.48    0.98
   3   7  11    2.17    0.89
  -3   7  11    2.46    0.91
   3   7 -11    2.13    0.70
  -3   7 -11    2.92    0.79
   3   7  11    0.95    0.59
  -3   7  11    2.99    0.68
   3   7  12   -0.07    0.83
  -3   7  12   -0.14    0.84
   3   7  12    0.36    0.84
   3   7 -12    0.19    0.70
  -3   7 -12   -0.64    0.73
  -3   7  12    0.42    0.62
   3   7  12    0.23    0.58
   3   7  13    9.32    1.12
  -3   7  13    9.15    1.08
   3   7  13   10.34    1.09
   3   7 -13   11.66    1.00
  -3   7 -13   11.65    1.00
   3   7  13   10.51    0.88
  -3   7  13    9.57    0.91
  -3   7  14    9.90    1.12
   3   7  14   10.49    1.10
   3   7  14    7.95    1.07
  -3   7 -14   11.60    1.02
   3   7 -14   10.55    0.98
   3   7  14    8.79    0.87
  -3   7  14   10.97    0.93
   3   7  15   11.99    1.15
  -3   7  15   12.33    1.17
   3   7  15   13.74    1.15
   3   7 -15   10.78    0.99
  -3   7 -15   13.82    1.08
  -3   7  15   11.24    0.94
   3   7  15   10.16    0.91
  -3   7  16    0.99    0.83
   3   7  16    1.63    0.83
   3   7 -16    1.87    0.69
  -3   7 -16    1.70    0.69
   3   7  16    3.19    0.64
  -3   7  16    1.45    0.58
   3   7  17    2.31    0.60
  -3   7  17    2.10    0.59
   3   7  17    0.32    0.79
  -3   7  17    2.04    0.78
  -3   7  18    1.77    0.61
   3   7  18    1.52    0.58
  -3   7  18    2.51    0.80
   3   7  18    1.87    0.81
  -3   7  19    4.09    0.64
   3   7  19    1.90    0.57
   3   7  19    4.03    0.81
  -3  -7 -19    4.04    0.74
  -3   7  19    3.25    0.77
  -3   7  20    0.62    0.52
   3   7  20    0.14    0.52
  -3  -7 -20    0.79    0.66
  -3   7  20   -0.05    0.65
   3   7  20    0.49    0.71
  -3   7  21   -0.49    0.51
   3   7  21   -0.09    0.49
  -3  -7 -21    0.62    0.62
   3   7  21    1.27    0.66
  -3   7  21    1.47    0.65
   3   7  22    0.78    0.47
  -3   7  22   -0.04    0.47
   3   7  22    0.90    0.62
  -3  -7 -22    0.04    0.57
  -3   7  22    1.44    0.61
  -3  -7 -23    0.08    0.58
   3   7  23    0.39    0.58
  -3  -7 -24    4.61    0.61
  -3  -7 -25    0.35    0.48
   3   8   0    0.55    0.62
  -3   8   0    0.12    0.66
  -3   8   0    0.74    0.64
   3   8   0    0.54    0.53
  -3   8   0   -0.27    0.55
   3   8   0    0.92    0.57
   3   8  -1   -1.16    0.63
  -3   8  -1    0.11    0.64
   3   8   1    0.44    0.63
  -3   8   1    1.27    0.68
   3   8  -1   -0.29    0.53
  -3   8  -1   -0.06    0.61
  -3   8   1   -0.28    0.64
  -3   8   1    0.48    0.57
   3   8   1   -0.72    0.56
   3   8   1    0.83    0.55
  -3   8   2    3.34    0.75
   3   8   2    2.87    0.71
   3   8  -2    3.28    0.71
  -3   8  -2    1.99    0.69
   3   8   2    2.54    0.60
   3   8  -2    2.53    0.58
  -3   8   2    2.76    0.64
  -3   8   2    2.29    0.70
   3   8   2    1.99    0.57
  -3   8  -2    4.17    0.73
   3   8   3    0.77    0.62
  -3   8   3    0.52    0.63
   3   8  -3    0.86    0.64
  -3   8  -3    0.22    0.63
   3   8   3   -0.20    0.53
   3   8   3    0.24    0.51
   3   8  -3    0.91    0.53
  -3   8  -3    0.99    0.63
  -3   8   3    0.44    0.64
  -3   8   3    0.26    0.55
   3   8   4    0.27    0.66
   3   8  -4    0.27    0.62
  -3   8  -4    0.45    0.65
  -3   8   4    0.69    0.64
   3   8   4    0.14    0.50
  -3   8  -4   -0.16    0.59
  -3   8   4    0.22    0.62
   3   8  -4   -0.05    0.49
  -3   8   4    0.10    0.54
   3   8   4    1.46    0.56
   3   8   5   -0.30    0.52
  -3   8   5   -0.67    0.55
   3   8  -5    0.37    0.59
  -3   8  -5    0.05    0.63
  -3   8   5   -0.11    0.64
   3   8   5    2.23    0.67
   3   8   5    0.28    0.50
   3   8  -5    0.28    0.49
  -3   8   5    0.05    0.58
  -3   8   5    0.05    0.54
   3   8   5    0.25    0.53
  -3   8  -5    0.05    0.58
  -3   8   6    7.96    0.89
   3   8   6    6.31    0.73
  -3   8   6    6.39    0.76
   3   8  -6    9.16    0.84
   3   8   6    6.73    0.82
  -3   8  -6    5.13    0.80
  -3   8   6    8.10    0.85
  -3   8  -6    8.03    0.80
  -3   8   6    7.59    0.81
   3   8   6    9.67    0.78
  -3   8   6    8.16    0.79
   3   8   6    8.20    0.73
   3   8  -6    8.24    0.74
  -3   8   7    0.89    0.65
   3   8   7    1.46    0.55
  -3   8   7    2.25    0.57
   3   8  -7    1.74    0.64
  -3   8  -7    0.58    0.62
   3   8   7    0.90    0.64
  -3   8   7    1.56    0.67
   3   8  -7    1.44    0.50
  -3   8  -7    0.54    0.58
  -3   8   7    0.96    0.60
  -3   8   7    0.61    0.54
   3   8   7    1.65    0.59
   3   8   7    1.45    0.53
  -3   8   8    0.06    0.65
   3   8   8    1.00    0.52
  -3   8   8    0.74    0.51
   3   8  -8   -0.10    0.57
  -3   8  -8   -0.21    0.60
  -3   8   8    0.76    0.66
   3   8   8    0.05    0.59
  -3   8  -8    0.47    0.56
  -3   8   8    0.29    0.57
  -3   8   8    0.40    0.54
   3   8   8    0.33    0.53
  -3   8   9    0.72    0.68
   3   8   9    0.19    0.51
  -3   8   9    0.29    0.51
  -3   8  -9    1.22    0.64
   3   8   9    0.87    0.63
   3   8  -9    0.24    0.56
  -3   8   9    2.04    0.65
   3   8   9    0.89    0.51
  -3   8   9    0.24    0.52
  -3   8  10    4.78    0.77
   3   8  10    3.78    0.58
  -3   8  10    2.58    0.59
   3   8  10    2.60    0.65
   3   8 -10    3.09    0.66
  -3   8 -10    3.20    0.68
  -3   8  10    3.87    0.68
  -3   8  10    3.10    0.58
   3   8  10    4.25    0.61
  -3   8  11    3.20    0.74
   3   8  11    4.04    0.59
  -3   8  11    2.96    0.58
   3   8 -11    3.09    0.63
  -3   8 -11    2.63    0.64
   3   8  11    2.28    0.62
  -3   8  11    3.10    0.67
   3   8  11    3.69    0.59
  -3   8  11    3.38    0.61
  -3   8  12    1.61    0.67
   3   8  12    1.42    0.52
  -3   8  12    0.13    0.48
   3   8  12    0.66    0.58
   3   8 -12    2.49    0.60
  -3   8 -12    1.25    0.57
  -3   8  12    0.49    0.59
  -3   8  12    1.44    0.52
   3   8  12    0.86    0.51
  -3   8  13    0.05    0.59
   3   8  13    0.83    0.48
  -3   8  13    1.91    0.52
  -3   8  13    0.82    0.49
   3   8  13    0.37    0.46
   3   8  13    1.40    0.58
  -3   8  13    0.90    0.57
   3   8 -13    0.90    0.53
  -3   8 -13    0.67    0.56
   3   8  14    0.74    0.54
  -3   8  14    0.27    0.55
  -3   8  14    0.82    0.60
   3   8  15    1.03    0.51
  -3   8  15    1.77    0.56
  -3   8  15    1.30    0.62
   3   8  16    7.08    0.69
  -3   8  16    6.41    0.69
  -3  -8 -16    8.55    0.68
  -3   8  16    8.27    0.76
  -3  -8 -17    5.23    0.56
  -3  -8 -17    5.28    0.59
  -3   8  17    5.82    0.67
   3   8  17    4.77    0.58
  -3   8  17    3.51    0.57
  -3  -8 -18    0.91    0.49
  -3   8  18    0.83    0.49
   3   8  18    0.88    0.45
  -3   8  18    0.67    0.46
   4   0   0  236.05    8.94
  -4   0   1    0.37    0.46
  -4   0  -1    0.26    0.50
   4   0  -1    0.03    0.47
   4   0   1   -0.42    0.46
   4   0   1    0.46    0.58
  -4   0   2  105.19    4.24
  -4   0  -2  107.39    4.25
   4   0  -2  110.93    4.23
   4   0   2  103.73    4.21
  -4   0  -2  106.66    4.01
   4   0  -2  105.97    4.00
   4   0   2  110.75    4.30
  -4   0   3   -0.19    0.55
  -4   0  -3    0.19    0.59
  -4   0  -3    0.23    0.32
   4   0  -3    0.45    0.29
   4   0  -3   -0.35    0.54
   4   0   3   -0.07    0.51
   4   0   3   -0.04    0.58
  -4   0  -4 3253.52  118.72
  -4   0   4 3234.77  118.72
   4   0   4 3272.91  118.70
   4   0  -4 3181.47  118.70
   4   0  -4 3247.37  118.59
   4   0   4 3217.35  118.78
  -4   0  -5    0.23    0.58
  -4   0   5    0.45    0.57
   4   0  -5   -0.17    0.43
   4   0   5    0.10    0.48
   4   0   5    0.39    0.68
  -4   0   6   22.75    1.22
  -4   0  -6   23.04    1.23
   4   0  -6   22.41    1.17
   4   0   6   21.89    1.16
   4   0   6   21.87    1.35
  -4   0   7   -0.34    0.56
  -4   0  -7   -0.08    0.50
  -4   0  -7   -0.69    0.78
   4   0   7   -0.38    0.46
   4   0  -7    0.03    0.45
   4   0   7   -0.06    0.68
  -4   0  -8  161.35    6.20
   4   0  -8  160.65    6.17
  -4   0  -8  165.52    6.55
   4   0   8  154.43    6.38
  -4   0  -9   -1.07    0.90
   4   0   9    0.40    0.75
  -4   0 -10   30.76    1.68
   4   0 -10   30.76    1.63
  -4   0 -10   29.43    1.86
   4   0  10   26.86    1.62
  -4   0 -11    0.10    0.84
  -4   0 -11   -0.29    0.68
   4   0 -11   -0.42    0.63
   4   0  11    0.35    0.64
  -4   0 -12   70.97    3.50
   4   0 -12   70.60    3.24
  -4   0 -12   71.49    3.29
  -4   0 -13   -0.12    0.89
  -4   0 -13   -0.27    0.74
   4   0 -13    0.43    0.70
  -4   0 -14   74.63    3.69
  -4   0 -14   68.83    3.43
   4   0 -14   71.37    3.39
   4   0 -14   73.67    3.61
  -4   0 -15    0.81    0.99
  -4   0 -15   -0.22    0.80
   4   0 -15    0.31    0.77
   4   0 -15   -0.54    0.90
  -4   0 -15    0.31    0.57
  -4   0 -16  498.23   18.38
  -4   0 -16  494.19   19.25
  -4   0 -16  492.01   19.04
   4   0 -16  491.16   18.99
   4   0 -16  480.90   19.23
  -4   0 -17   -0.13    0.90
  -4   0 -17   -1.56    1.17
   4   0 -17    0.24    0.87
   4   0 -17    0.16    0.99
  -4   0 -17    0.04    0.60
  -4   0 -18   62.15    2.65
   4   0 -18   55.68    3.40
  -4   0 -18   63.21    3.55
  -4   0 -18   60.99    3.30
   4   0 -18   61.38    3.28
  -4   0 -19   -0.18    0.60
   4   0 -19   -0.36    1.00
  -4   0 -19   -0.59    0.96
  -4   0 -19   -0.18    1.14
   4   0 -19   -0.57    0.89
  -4   0 -20  118.71    4.78
   4   0 -20  120.51    4.80
  -4   0 -20  113.95    4.78
   4   0 -20  122.34    4.77
  -4   0 -20  115.28    4.76
   4   0 -20  128.70    5.94
  -4   0 -20  116.07    5.83
  -4   0 -20  123.00    5.65
   4   0 -20  128.36    5.65
  -4   0 -21   -0.30    0.61
   4   0 -21    0.48    0.65
   4   0 -21    1.29    0.57
  -4   0 -21    0.10    0.55
  -4   0 -21   -0.81    1.17
  -4   0 -21   -0.34    0.98
   4   0 -21   -0.33    1.00
  -4   0 -21   -0.56    0.63
   4   0 -21    0.20    1.11
  -4   0 -21   -0.05    0.65
   4   0 -21    0.10    0.62
  -4   0 -22   22.50    1.35
   4   0 -22   20.63    1.28
  -4   0 -22   19.52    1.29
   4   0 -22   21.74    1.30
  -4   0 -22   21.98    1.30
   4   0 -22   24.69    2.25
  -4   0 -22   22.35    1.34
  -4   0 -22   24.98    2.27
  -4   0 -22   19.91    2.01
   4   0 -22   21.73    1.97
  -4   0 -23    1.81    0.72
   4   0 -23    0.27    0.63
  -4   0 -23   -0.23    0.69
   4   0 -23    0.22    0.67
  -4   0 -23    0.17    0.63
   4   0 -23   -0.23    1.22
  -4   0 -23   -0.06    0.72
  -4   0 -23   -0.69    1.40
  -4   0 -23   -0.19    1.18
   4   0 -23    0.18    1.01
  -4   0 -24    5.98    0.88
   4   0 -24    7.67    0.88
   4   0 -24    8.51    0.80
  -4   0 -24    9.59    0.83
  -4   0 -24   10.25    0.96
  -4   0 -24    7.10    0.90
   4   0 -24    8.71    0.93
  -4   0 -24    6.43    0.91
   4   0 -24    2.44    1.54
  -4   0 -24    9.89    1.94
   4   0 -24    6.66    1.43
  -4   0 -24    5.15    1.35
  -4   0 -25    1.30    1.20
  -4   0 -25   -0.51    1.75
   4   0 -25    0.41    1.24
   4   0 -25    1.15    0.68
  -4   0 -25   -0.16    0.57
   4   0 -25    1.02    0.62
  -4   0 -25    0.44    0.72
  -4   0 -25    0.13    0.71
  -4   0 -25   -0.12    0.68
   4   0 -25    0.50    0.69
  -4   0 -25   -0.32    0.77
  -4   0 -25    0.59    0.62
   4   0 -25    0.66    0.60
   4   0 -25   -0.30    0.71
  -4   0 -25    1.29    0.81
  -4   0 -26   33.40    3.18
  -4   0 -26   37.48    2.99
   4   0 -26   45.02    3.07
   4   0 -26   38.40    1.93
  -4   0 -26   40.32    1.94
  -4   0 -26   39.20    2.05
   4   0 -26   41.41    2.03
  -4   0 -26   35.94    2.03
  -4   0 -26   40.05    2.03
  -4   0 -26   38.74    1.95
   4   0 -26   37.81    1.91
  -4   0 -26   40.05    2.07
   4   0 -26   41.00    2.05
   4   0 -27   -0.23    1.26
  -4   0 -27   -2.21    1.55
  -4   0 -27    2.13    1.38
   4   0 -27   -0.06    0.62
  -4   0 -27    0.17    0.66
  -4   0 -27    1.24    0.77
   4   0 -27    0.07    0.73
  -4   0 -27   -0.96    0.85
  -4   0 -27   -0.14    0.77
   4   0 -27    0.28    0.61
  -4   0 -27   -0.06    0.64
   4   0 -27    0.67    0.78
  -4   0 -27    0.14    0.85
  -4   0 -28    5.65    1.64
  -4   0 -28    6.55    1.86
   4   0 -28    9.13    1.58
  -4   0 -28    6.97    0.98
  -4   0 -28    6.93    0.96
  -4   0 -28    6.92    0.86
   4   0 -28    8.36    0.89
  -4   0 -28    6.73    1.02
   4   0 -28    7.36    0.99
   4   0 -28    8.03    0.86
  -4   0 -28    7.82    0.87
   4   0 -28    6.49    0.95
  -4   0 -28    5.91    0.98
  -4   0 -29    0.07    0.82
  -4   0 -29    0.43    0.81
   4   0 -29    0.53    0.67
  -4   0 -29    0.86    0.74
   4   0 -29   -0.28    0.80
  -4   0 -29   -0.15    0.83
   4   0 -29    0.65    0.65
  -4   0 -29   -0.25    0.67
   4   0 -29   -1.06    0.77
  -4   0 -29   -0.08    0.79
  -4   0 -30    1.10    0.83
  -4   0 -30    1.31    0.79
   4   0 -30    1.80    0.70
  -4   0 -30    2.37    0.71
  -4   0 -30    1.97    0.74
   4   0 -30    2.42    0.70
   4   0 -30    2.60    0.90
  -4   0 -30    1.76    0.91
   4   0 -31   -0.08    0.85
  -4   0 -31    0.29    0.79
  -4   0 -31   -0.07    0.75
   4   0 -31    1.15    0.66
  -4   0 -31   -0.63    0.70
   4   0 -31    0.37    0.64
  -4   0 -31    1.15    0.68
   4   0 -31    0.87    0.77
  -4   0 -31    0.62    0.84
   4   0 -32   20.92    1.50
  -4   0 -32   17.21    1.37
   4   0 -32   20.47    1.30
  -4   0 -32   22.05    1.34
  -4   0 -32   17.41    1.28
   4   0 -32   21.90    1.33
  -4   0 -32   21.63    1.49
   4   0 -32   18.76    1.41
   4   0 -33   -0.08    0.85
  -4   0 -33    1.51    0.79
   4   0 -33    0.59    0.64
  -4   0 -33   -0.25    0.65
   4   0 -33    0.24    0.62
  -4   0 -33    0.38    0.66
   4   0 -33    0.36    0.81
  -4   0 -33   -0.61    0.82
   4   0 -34   17.69    1.34
  -4   0 -34   13.49    1.21
   4   0 -34   17.32    1.16
  -4   0 -34   17.07    1.19
   4   0 -34   16.87    1.17
  -4   0 -34   18.73    1.21
   4   0 -34   17.49    1.31
  -4   0 -34   17.78    1.33
   4   0 -35    0.70    0.80
  -4   0 -35    0.13    0.75
   4   0 -35   -0.11    0.58
  -4   0 -35   -0.17    0.62
   4   0 -35    0.50    0.60
  -4   0 -35    0.53    0.63
   4   0 -35    0.07    0.74
  -4   0 -35    0.35    0.80
   4   0 -36   26.50    1.63
  -4   0 -36   28.33    1.59
   4   0 -36   25.86    1.46
  -4   0 -36   27.79    1.50
   4   0 -36   26.40    1.47
  -4   0 -36   28.70    1.52
  -4   0 -36   26.16    1.61
   4   0 -36   29.25    1.60
   4   0 -37    1.04    0.74
  -4   0 -37    0.06    0.64
   4   0 -37    0.63    0.53
  -4   0 -37    0.20    0.55
   4   0 -37   -0.15    0.55
  -4   0 -37    0.16    0.55
   4   0 -37    0.29    0.68
  -4   0 -37   -0.62    0.69
   4   0 -38    1.66    0.67
  -4   0 -38    2.47    0.59
   4   0 -38    0.85    0.64
  -4   0 -38    2.26    0.71
  -4   0 -38    2.37    0.67
   4   0 -39    0.89    0.61
   4   0 -39   -0.05    0.57
  -4   0 -39    0.05    0.62
  -4   0 -39    0.09    0.55
   4   0 -40    8.35    0.77
  -4   0 -40    7.87    0.78
   4   0 -40    8.81    0.76
   4   0  40    8.69    0.74
  -4   1   0    0.47    0.41
   4  -1   0    0.51    0.62
   4   1   0    0.49    0.39
   4   1   0    0.05    0.66
   4  -1  -1  673.77   24.49
   4  -1   1  664.53   24.48
  -4   1   1  636.43   24.33
   4   1  -1  666.95   24.32
   4   1  -1  658.65   24.35
   4   1  -1  658.39   24.53
  -4  -1  -2   98.51    3.89
  -4  -1   2   95.93    3.88
  -4   1  -2   90.82    3.84
   4   1  -2   94.86    3.83
   4  -1  -2   95.67    3.92
   4  -1   2   92.29    3.90
  -4   1  -2   93.60    3.77
   4   1  -2  100.38    3.77
   4   1  -2   96.61    3.79
  -4   1  -2   96.10    3.81
   4   1  -2   99.13    3.99
   4  -1   3   41.07    2.00
   4  -1  -3   44.15    2.04
  -4   1  -3   45.66    1.91
   4   1  -3   42.43    1.89
   4   1  -3   44.17    1.92
  -4   1  -3   41.90    1.92
  -4  -1  -3   41.89    1.98
   4   1  -3   44.78    1.98
  -4   1  -3   41.73    1.99
  -4  -1   3   44.89    2.00
   4  -1   3   43.81    2.03
   4   1   3   44.10    2.01
   4  -1   4  296.18   11.08
   4  -1  -4  292.31   11.08
  -4   1  -4  295.64   11.00
   4   1  -4  291.74   10.99
   4   1  -4  284.14   11.00
  -4   1  -4  293.91   11.01
  -4  -1  -4  287.22   11.03
  -4  -1   4  301.49   11.04
   4   1  -4  290.51   11.05
  -4   1  -4  285.23   11.07
   4   1   4  289.15   11.08
   4  -1   4  294.31   11.10
   4  -1  -5  653.93   24.25
   4   1  -5  657.43   24.21
   4  -1   5  652.45   24.25
  -4   1  -5  652.34   24.21
   4   1  -5  651.25   24.20
  -4   1  -5  660.83   24.22
  -4  -1  -5  652.28   24.21
  -4  -1   5  652.60   24.21
   4  -1   5  637.23   24.29
   4   1  -5  646.83   24.27
  -4   1  -5  648.09   24.30
   4   1   5  654.74   24.30
   4  -1  -6   32.32    1.62
   4  -1   6   32.35    1.63
  -4   1  -6   33.58    1.63
   4   1  -6   31.21    1.60
   4   1  -6   33.06    1.63
  -4   1  -6   33.99    1.66
  -4  -1  -6   32.92    1.60
   4  -1   6   31.46    1.74
  -4  -1   6   34.01    1.61
   4   1   6   31.88    1.72
  -4   1  -7   50.70    2.50
   4  -1  -7   50.89    2.27
   4  -1   7   51.58    2.26
  -4  -1  -7   48.58    2.47
  -4  -1   7   52.58    2.24
   4  -1   7   47.00    2.37
   4   1   7   48.45    2.37
  -4  -1  -7   50.84    2.23
  -4  -1  -8   10.24    0.81
  -4  -1   8    9.86    0.79
  -4   1  -8    9.54    1.14
  -4  -1  -8    9.71    1.11
   4  -1  -8    9.81    0.84
   4  -1   8   11.33    0.82
   4   1   8   10.03    1.10
  -4  -1  -9  136.49    5.71
  -4   1  -9  132.54    5.72
   4   1   9  142.01    5.74
  -4   1 -10   29.55    1.93
  -4  -1 -10   34.05    1.96
   4   1  10   31.08    1.92
  -4   1 -11  257.19   10.36
  -4  -1 -11  261.41   10.35
  -4   1 -11  262.86   10.22
   4   1 -11  255.59   10.18
   4   1  11  268.71   10.35
  -4   1 -12   25.21    1.85
  -4  -1 -12   24.03    1.78
  -4   1 -12   22.96    1.61
   4   1 -12   24.06    1.56
   4   1  12   27.14    1.72
  -4   1 -13  239.97   10.03
  -4  -1 -13  246.98   10.05
   4   1 -13  254.73    9.87
  -4   1 -13  250.34    9.91
   4   1  13  250.11    9.97
   4   1 -14   20.01    1.72
   4  -1 -14   20.79    1.72
   4   1  14   23.52    1.69
  -4  -1 -14   17.68    1.71
  -4   1 -14   24.94    1.66
  -4   1 -14   23.30    1.84
   4   1 -14   21.86    1.62
   4   1 -15  136.35    6.08
   4  -1 -15  131.86    6.04
  -4   1 -15  138.17    5.24
   4   1  15  132.48    5.93
   4   1 -15  140.72    5.91
  -4   1 -15  146.03    5.97
  -4  -1 -15  131.93    6.03
  -4   1 -15  129.78    6.05
   4   1 -15  140.21    5.24
  -4   1 -15  132.58    5.29
  -4  -1 -15  134.14    5.29
   4   1 -16   26.07    1.23
   4   1 -16   23.86    1.94
   4  -1 -16   25.23    1.96
  -4   1 -16   24.14    1.25
   4   1  16   24.94    1.86
   4   1 -16   26.38    1.84
  -4   1 -16   27.14    2.08
  -4  -1 -16   24.38    1.98
  -4   1 -16   29.44    1.94
   4   1 -16   25.85    1.23
  -4   1 -16   25.50    1.23
  -4   1 -16   25.54    1.32
  -4  -1 -16   25.24    1.32
  -4   1 -17   36.65    1.68
  -4  -1 -17   35.04    1.76
   4   1 -17   39.03    1.69
  -4   1 -17   37.12    1.78
   4   1 -17   36.90    2.35
  -4  -1 -17   36.19    2.57
  -4   1 -17   38.07    2.60
  -4   1 -17   40.65    2.43
   4   1 -17   39.23    1.70
  -4   1 -17   38.34    1.70
   4   1 -17   39.57    2.58
   4  -1 -17   34.31    2.49
   4   1 -18    7.68    0.66
  -4   1 -18    9.14    0.72
  -4   1 -18    6.71    1.36
  -4  -1 -18    6.27    1.34
  -4   1 -18    8.42    1.23
   4   1 -18    7.46    1.23
   4   1 -18    7.96    0.70
   4   1 -18    7.91    1.36
  -4   1 -18    7.76    0.80
  -4  -1 -18    8.72    0.81
   4  -1 -18    7.32    1.36
  -4   1 -18    9.23    0.71
  -4  -1 -19  136.09    5.50
   4   1 -19  144.05    5.44
  -4   1 -19  140.81    5.44
  -4   1 -19  134.85    5.51
  -4   1 -19  139.86    5.44
   4   1 -19  143.50    5.44
   4   1 -19  141.44    6.53
   4  -1 -19  138.93    6.49
   4   1 -19  144.98    6.32
  -4  -1 -19  126.32    6.43
  -4   1 -19  133.63    6.49
  -4   1 -19  139.64    6.33
  -4   1 -20   30.61    2.52
  -4  -1 -20   34.44    2.51
  -4   1 -20   34.81    1.66
   4   1 -20   32.41    1.64
   4   1 -20   31.06    1.53
  -4   1 -20   30.30    1.59
  -4  -1 -20   30.19    1.60
  -4   1 -20   32.15    1.54
  -4   1 -20   30.57    1.61
   4   1 -20   29.19    1.58
   4   1 -20   30.98    1.60
  -4   1 -20   30.40    1.61
  -4   1  20   32.32    1.60
  -4   1 -20   32.96    1.56
   4   1 -20   32.67    2.53
   4  -1 -20   35.33    2.56
   4   1 -20   31.86    1.54
   4   1 -20   30.81    1.61
  -4   1 -20   33.36    1.66
  -4   1 -21   91.77    5.03
  -4  -1 -21   97.28    5.04
  -4  -1 -21   87.93    4.79
   4  -1 -21   97.77    4.79
  -4   1 -21   96.92    3.97
   4   1 -21   98.31    4.00
   4   1 -21   95.39    3.85
  -4   1 -21   96.48    3.88
  -4   1  21   98.74    3.93
   4   1 -21   93.44    3.94
  -4   1 -21   95.87    3.96
   4   1 -21   90.14    4.98
   4  -1 -21   95.37    5.04
  -4  -1 -21   93.42    3.93
  -4   1 -21   96.34    3.96
   4   1 -21   98.27    3.86
  -4   1 -21   91.81    3.86
  -4   1 -21   91.47    3.95
   4   1 -21   96.91    3.94
  -4   1 -22    0.86    1.41
  -4  -1 -22    1.06    1.35
  -4  -1 -22    0.19    1.15
   4  -1 -22    1.79    1.07
  -4   1 -22    3.96    0.73
   4   1 -22    3.69    0.73
  -4  -1 -22    3.98    0.74
   4  -1 -22    4.39    0.71
   4   1 -22    1.76    0.59
  -4   1 -22    1.97    0.59
  -4   1 -22    4.22    0.74
   4   1 -22    3.11    0.64
  -4  -1 -22    3.30    0.69
  -4   1 -22    2.48    0.63
  -4  -1 -22    3.11    0.77
   4   1 -22    2.13    0.57
   4   1 -22    2.62    1.32
   4  -1 -22    1.72    1.26
  -4   1 -22    1.31    0.72
   4   1 -22    3.41    0.74
  -4   1 -22    3.56    0.79
  -4   1 -23   16.46    2.15
  -4  -1 -23   14.18    2.08
  -4  -1 -23   13.95    1.85
   4  -1 -23   12.37    1.78
  -4   1 -23   15.77    1.16
   4   1 -23   16.66    1.21
  -4  -1 -23   16.86    1.15
  -4   1 -23   13.66    1.12
   4   1 -23   16.39    1.16
  -4   1 -23   16.64    1.18
   4   1 -23   15.01    1.14
  -4   1 -23   15.15    1.17
  -4  -1 -23   13.78    1.12
   4  -1 -23   13.04    1.90
   4   1 -23   12.73    1.87
  -4   1 -23   14.70    1.04
   4   1 -23   15.76    1.05
   4   1 -23   15.40    1.04
  -4   1 -23   16.31    1.06
  -4  -1 -23   14.70    1.13
   4  -1 -23   15.16    1.10
  -4   1 -24   47.46    3.42
  -4  -1 -24   42.48    3.35
  -4  -1 -24   41.62    3.07
   4  -1 -24   45.98    3.15
  -4   1 -24   49.48    2.19
   4   1 -24   48.57    2.16
  -4  -1 -24   49.61    2.29
   4  -1 -24   45.79    2.24
  -4   1 -24   44.68    2.25
   4   1 -24   47.01    2.25
  -4   1 -24   45.21    2.25
  -4  -1 -24   48.38    2.28
  -4   1 -24   48.16    2.19
   4   1 -24   45.13    2.15
  -4   1 -24   45.83    2.26
  -4  -1 -24   47.64    2.27
  -4   1 -24   45.64    2.27
   4   1 -24   43.59    2.25
   4  -1 -25    0.21    1.13
  -4   1 -25    1.52    1.47
  -4  -1 -25   -0.25    1.51
  -4  -1 -25    0.89    1.25
   4  -1 -25    1.04    0.74
   4   1 -25   -0.05    0.60
  -4   1 -25    0.22    0.60
  -4  -1 -25    1.40    0.80
  -4   1 -25    2.66    0.84
  -4  -1 -25   -0.06    0.72
   4   1 -25    0.19    0.69
  -4   1 -25    0.64    0.75
  -4  -1 -25    0.81    0.74
   4   1 -25    0.84    0.60
  -4   1 -25   -0.06    0.72
  -4   1 -25   -0.44    0.63
  -4  -1 -25    0.19    0.76
   4   1 -25    0.06    0.74
  -4   1 -25    0.80    0.80
  -4  -1 -26    8.15    1.81
   4  -1 -26    4.00    1.38
  -4   1 -26    5.01    1.66
  -4  -1 -26    3.38    1.70
  -4  -1 -26    5.60    0.92
   4  -1 -26    6.85    0.93
   4   1 -26    5.83    0.79
  -4   1 -26    6.68    0.83
  -4  -1 -26    6.07    0.87
  -4   1 -26    7.65    0.99
  -4  -1 -26    7.43    0.94
  -4   1 -26    4.80    0.86
   4   1 -26    7.40    0.99
  -4   1 -26    6.47    0.83
   4   1 -26    5.66    0.77
   4   1 -26    4.94    0.87
  -4   1 -26    6.77    1.03
  -4  -1 -27   11.39    1.97
  -4   1 -27   11.22    2.17
  -4  -1 -27   10.52    2.10
   4  -1 -27   15.04    2.10
   4   1 -27   13.68    1.06
  -4   1 -27   14.50    1.10
  -4  -1 -27   12.48    1.17
   4  -1 -27   16.12    1.20
  -4   1 -27   13.13    1.24
  -4  -1 -27   14.90    1.21
   4   1 -27   15.74    1.22
  -4  -1 -27   14.07    1.17
  -4   1 -27   14.77    1.22
  -4   1 -27   13.01    1.07
   4   1 -27   14.38    1.06
   4   1 -27   13.05    1.14
  -4   1 -27   13.82    1.24
  -4  -1 -28   -0.25    1.46
   4  -1 -28   -1.19    1.38
  -4   1 -28    0.14    0.84
  -4  -1 -28    0.47    0.78
  -4  -1 -28    0.49    0.78
  -4   1 -28    1.01    0.82
  -4  -1 -28    0.72    0.78
   4  -1 -28    0.07    0.74
   4   1 -28    1.00    0.63
  -4   1 -28    0.43    0.65
   4   1 -28    0.35    0.63
  -4   1 -28    0.68    0.68
   4   1 -28    1.99    0.83
  -4   1 -28    1.13    0.90
  -4   1 -29    2.73    0.89
   4   1 -29    0.75    0.85
  -4  -1 -29    1.64    0.87
  -4  -1 -29    1.35    0.77
  -4   1 -29    0.82    0.81
   4   1 -29    1.44    0.66
  -4   1 -29    1.62    0.71
  -4  -1 -29    2.42    0.83
   4  -1 -29    1.62    0.83
  -4   1 -29    2.11    0.75
   4   1 -29    1.34    0.68
   4   1 -29    0.80    0.81
  -4   1 -29    3.85    0.91
   4   1 -30   10.05    1.18
  -4  -1 -30   10.91    1.10
  -4  -1 -30    8.86    1.06
  -4   1 -30    9.58    1.10
  -4  -1 -30   10.35    1.10
   4  -1 -30   12.16    1.15
   4  -1 -30   11.80    1.00
   4   1 -30   11.47    0.99
  -4   1 -30   13.60    1.07
  -4  -1 -30   10.08    0.99
  -4   1 -30   13.01    1.06
   4   1 -30   11.15    0.99
  -4  -1 -30   12.58    1.04
   4  -1 -30   13.04    1.04
  -4   1 -30    9.87    1.14
   4  -1 -30   11.38    1.13
  -4  -1 -30   10.60    1.15
   4   1 -30   13.32    1.17
   4  -1 -31    4.47    0.92
   4   1 -31    3.44    1.00
  -4  -1 -31    4.19    0.90
  -4   1 -31    5.66    0.94
  -4  -1 -31    4.64    0.91
   4  -1 -31    5.75    0.93
   4  -1 -31    5.34    0.78
  -4  -1 -31    3.51    0.74
   4   1 -31    5.69    0.79
  -4   1 -31    4.64    0.81
   4  -1 -31    4.32    0.76
   4   1 -31    3.60    0.74
  -4   1 -31    4.30    0.80
  -4  -1 -31    3.44    0.75
   4   1 -31    4.84    0.94
  -4   1 -31    4.40    0.97
   4  -1 -31    4.26    0.92
  -4  -1 -31    6.19    1.00
   4   1 -32   58.04    2.84
   4  -1 -32   57.61    2.84
  -4  -1 -32   58.22    2.80
  -4   1 -32   54.80    2.81
  -4  -1 -32   60.63    2.84
   4  -1 -32   58.78    2.70
  -4  -1 -32   59.06    2.71
   4   1 -32   62.38    2.72
  -4   1 -32   60.16    2.74
   4  -1 -32   59.33    2.81
  -4  -1 -32   58.33    2.72
   4  -1 -32   59.32    2.70
   4   1 -32   63.33    2.74
  -4   1 -32   58.61    2.74
  -4   1 -32   57.94    2.85
   4   1 -32   61.08    2.84
   4  -1 -32   60.30    2.83
  -4  -1 -32   60.59    2.87
   4  -1 -33    0.96    0.80
   4   1 -33    0.44    0.78
   4  -1 -33    0.65    0.66
  -4  -1 -33    0.91    0.67
   4   1 -33    1.55    0.65
  -4   1 -33    1.55    0.68
  -4  -1 -33    2.47    0.90
   4  -1 -33    1.33    0.77
  -4   1 -33    1.69    0.82
  -4  -1 -33    0.91    0.79
  -4  -1 -33    0.12    0.62
   4  -1 -33    1.36    0.60
   4   1 -33    0.98    0.65
  -4   1 -33    1.68    0.70
   4   1 -33    0.58    0.80
  -4   1 -33    2.15    0.90
   4  -1 -33    1.05    0.79
  -4  -1 -33    1.86    0.89
   4  -1 -34    6.52    0.96
   4   1 -34    7.77    1.04
   4   1  34    8.69    0.98
  -4   1 -34    7.28    0.97
  -4  -1 -34    8.09    0.97
   4  -1 -34    7.76    0.82
  -4  -1 -34    8.03    0.86
  -4   1 -34    7.35    0.90
   4   1 -34    6.29    0.81
  -4  -1 -34    7.00    0.83
   4  -1 -34    9.35    0.87
   4   1 -34    6.23    0.98
  -4   1 -34    8.53    1.07
   4  -1 -34    9.90    1.02
  -4  -1 -34    6.69    0.98
   4   1 -35   17.07    1.28
   4  -1 -35   14.76    1.21
  -4  -1 -35   15.78    1.22
  -4   1 -35   14.44    1.23
  -4  -1 -35   15.29    1.10
   4  -1 -35   18.03    1.13
  -4  -1 -35   18.35    1.16
   4  -1 -35   14.39    1.07
  -4  -1 -35   17.29    1.28
   4   1 -35   16.88    1.25
  -4   1 -35   16.11    1.29
   4  -1 -35   17.50    1.25
   4  -1 -36    2.13    0.75
   4   1 -36    2.09    0.77
  -4  -1 -36    1.74    0.71
  -4   1 -36    1.32    0.72
   4  -1 -36    2.03    0.61
  -4  -1 -36    1.68    0.60
  -4  -1 -36    2.68    0.65
   4  -1 -36    2.04    0.60
   4   1 -36    1.56    0.75
  -4   1 -36    2.19    0.81
   4  -1 -36    2.43    0.77
  -4  -1 -36    2.52    0.79
   4   1 -37    5.53    0.84
   4  -1 -37    5.87    0.80
  -4  -1 -37    6.27    0.82
   4  -1 -37    6.28    0.72
  -4  -1 -37    6.44    0.71
   4  -1 -37    7.38    0.76
  -4  -1 -37    6.36    0.75
   4   1 -37    7.95    0.87
  -4   1 -37    6.42    0.90
   4  -1 -37    8.20    0.88
  -4  -1 -37    7.11    0.89
   4   1 -38    0.74    0.68
   4  -1 -38    0.72    0.63
   4  -1 -38    0.81    0.51
  -4  -1 -38   -0.31    0.51
  -4  -1 -38   -0.30    0.57
   4  -1 -38   -0.47    0.50
  -4  -1 -38    0.50    0.53
   4   1 -38    0.52    0.62
  -4   1 -38    0.33    0.65
   4  -1 -38    0.81    0.60
  -4  -1 -38    0.87    0.67
   4   1  39    6.87    0.75
   4  -1 -39    6.24    0.72
   4   1 -39    7.07    0.76
  -4  -1 -39    7.71    0.72
  -4   1 -39    7.04    0.79
   4  -1 -39    7.12    0.76
  -4  -1 -39    5.69    0.77
   4   1 -39    7.07    0.75
  -4  -1 -40   -0.30    0.48
   4   1 -40    0.08    0.51
  -4   1 -40    0.67    0.54
   4  -1 -40    1.08    0.53
  -4  -1 -40   -0.46    0.53
   4   1  40    1.37    0.53
   4   2   0 2205.42   82.42
   4   2   0 2202.07   82.41
  -4   2   0 2234.66   82.31
   4   2   0 2289.41   82.30
   4   2  -1  482.05   18.98
   4   2   1  490.68   19.04
  -4   2  -1  517.92   18.94
   4   2   1  500.54   19.02
   4   2  -1  504.82   19.03
   4   2   1  503.28   18.89
  -4   2   1  502.22   18.91
   4   2  -1  518.71   18.92
   4   2  -2 1526.38   57.61
   4   2   2 1537.80   57.72
   4   2   2 1598.55   57.67
   4   2   2 1550.86   57.54
   4   2  -2 1582.21   57.67
  -4   2   2 1541.79   57.56
  -4   2  -2 1532.12   57.63
   4   2  -2 1609.81   57.62
   4   2   3  118.86    5.05
   4   2   3  118.85    4.97
   4   2  -3  122.87    4.89
   4   2   3  113.16    4.90
   4   2  -3  116.21    4.92
  -4   2  -3  115.45    4.83
   4   2  -3  115.31    4.80
  -4   2  -3  117.64    4.91
   4   2  -3  120.14    4.90
   4   2   4   27.28    1.72
   4   2   4   30.11    1.90
  -4   2  -4   27.72    1.67
   4   2   4   25.56    1.64
   4   2  -4   27.39    1.63
  -4   2  -4   28.44    1.59
   4   2  -4   28.85    1.60
   4   2  -4   29.51    1.64
  -4   2  -4   27.37    1.76
   4   2   5  112.01    4.81
  -4   2  -5  108.94    4.70
   4   2   5  107.69    4.68
   4   2  -5  109.87    4.69
   4   2  -5  113.56    4.64
   4   2  -5  119.39    4.72
  -4   2  -5  115.49    4.68
   4   2  -5  109.56    4.77
  -4   2  -5  106.13    4.80
   4   2   6  104.15    4.67
   4   2   6  104.79    4.53
   4   2  -6  110.33    4.54
  -4   2  -6  107.40    4.53
   4   2  -6  105.80    4.51
   4   2  -6  104.16    4.53
  -4   2  -6  111.91    4.60
   4   2  -6  108.60    4.67
  -4   2  -6  105.67    4.67
   4   2   7  723.90   27.93
   4   2   7  742.36   27.75
   4   2  -7  722.84   27.73
  -4   2  -7  770.74   27.81
   4   2  -7  751.53   27.77
   4   2  -7  763.64   27.81
  -4   2  -7  748.13   27.82
  -4  -2   7  733.05   27.66
  -4  -2  -7  729.03   27.66
   4   2  -7  746.36   27.90
  -4   2  -7  729.73   27.93
   4   2   8   84.13    4.11
   4   2  -8   91.32    3.98
   4   2   8   85.54    3.90
   4   2  -8   86.78    3.89
  -4   2  -8   94.73    4.01
   4   2  -8   93.58    3.98
  -4   2  -8   94.06    4.02
  -4  -2  -8   90.80    3.84
  -4  -2   8   92.25    3.85
   4   2  -8   87.77    4.10
  -4   2  -8   91.19    4.15
   4   2   9   13.32    1.40
  -4   2  -9   21.47    1.48
  -4   2  -9   17.87    1.37
   4   2  -9   19.67    1.38
   4   2  -9   19.33    1.39
   4   2  -9   16.73    1.46
  -4   2  -9   17.01    1.50
   4   2  10    0.45    0.90
  -4   2 -10    0.38    0.69
   4   2 -10    0.93    0.73
  -4   2 -10    2.12    0.83
   4   2 -10    1.09    0.69
   4   2 -10    1.42    0.88
  -4   2 -10    1.26    0.93
   4   2  11  950.15   36.76
  -4   2 -11  988.40   36.62
   4   2 -11  993.66   36.59
  -4   2 -11  941.68   36.76
   4   2 -11 1010.15   36.77
   4   2 -12  441.28   16.79
  -4   2 -12  428.33   16.81
   4   2  12  420.16   16.77
   4   2 -13   75.70    2.96
  -4   2 -13   76.83    3.83
   4   2 -13   75.41    3.78
  -4   2 -13   74.20    2.96
   4   2 -13   70.24    2.92
   4   2  13   68.84    3.69
   4   2 -14  219.70    7.99
  -4   2 -14  206.58    7.98
  -4   2 -14  216.16    8.00
  -4   2 -14  212.26    8.94
   4   2 -14  217.62    8.00
   4   2 -14  211.76    8.89
   4   2  14  202.29    8.85
   4   2 -14  198.29    7.96
   4   2 -15  647.60   24.04
  -4   2 -15  637.61   24.04
  -4   2 -15  648.57   24.06
   4   2 -15  662.04   24.05
  -4   2 -15  648.06   25.08
   4   2 -15  686.22   25.09
   4   2  15  627.78   24.94
  -4   2 -16   92.54    3.86
   4   2 -16   97.72    3.86
   4   2 -16   96.62    4.82
  -4   2 -16   95.70    4.88
  -4   2 -16   98.91    3.89
   4   2 -16  100.41    3.87
   4   2  16   95.50    4.78
   4   2 -17   60.74    2.62
  -4   2 -17   62.80    2.66
   4   2  17   64.51    3.57
   4   2 -17   65.89    3.63
   4   2 -17   64.40    2.65
  -4   2 -17   64.28    3.68
  -4   2 -17   63.31    2.66
   4  -2 -18  135.17    5.54
   4   2 -18  143.41    5.47
  -4   2 -18  145.57    5.48
  -4   2  18  140.80    5.54
   4   2 -18  136.51    5.52
  -4   2 -18  132.23    5.52
   4  -2 -18  134.97    5.50
   4   2  18  128.11    6.37
   4   2 -18  148.00    6.64
  -4   2 -18  142.04    5.49
   4   2 -18  147.67    5.48
   4   2 -19   73.90    4.12
  -4   2 -19   72.63    2.98
   4   2 -19   76.11    2.97
   4  -2 -19   67.88    3.03
  -4   2 -19   67.59    3.00
   4   2 -19   68.08    3.02
   4   2 -19   75.31    2.97
  -4   2 -19   74.01    2.96
  -4   2  19   69.20    3.02
   4   2 -19   67.40    3.01
  -4   2 -19   66.68    3.01
   4  -2 -19   68.74    3.00
   4   2  19   68.16    3.88
  -4   2 -19   68.71    3.05
   4   2 -19   69.32    3.02
   4   2 -20   14.40    0.97
  -4   2 -20   15.64    1.02
   4   2 -20   11.30    1.76
  -4   2 -20   15.08    1.09
   4  -2 -20   14.33    1.08
   4   2 -20   15.19    1.10
   4   2 -20   14.81    0.98
  -4   2 -20   13.60    0.99
  -4   2 -20   16.19    1.09
  -4   2  20   16.51    1.09
   4   2 -20   14.64    1.09
   4  -2 -20   14.60    1.06
   4   2 -20   12.93    1.04
  -4   2 -20   13.59    1.10
   4   2  20   13.98    1.80
   4   2 -21  183.32    6.60
   4   2 -21  173.33    7.94
  -4   2 -21  169.81    7.99
  -4   2 -21  173.42    6.60
   4  -2 -21  159.51    6.64
  -4   2 -21  160.64    6.63
   4   2 -21  169.48    6.68
   4   2 -21  177.51    6.58
  -4   2 -21  170.18    6.58
  -4   2 -21  158.91    6.64
  -4   2  21  164.88    6.63
   4   2 -21  167.87    6.64
   4  -2 -21  163.97    6.62
   4   2 -21  164.11    6.64
  -4   2 -21  172.51    6.68
  -4   2 -22    1.49    1.46
  -4   2 -22    2.14    0.69
   4  -2 -22    0.30    0.72
   4   2 -22    0.61    0.71
   4   2 -22    0.97    0.57
  -4   2 -22    0.30    0.60
   4   2 -22    0.42    0.67
  -4   2 -22   -0.06    0.67
  -4   2  22    0.93    0.72
   4   2 -22    1.35    0.62
   4   2 -22    1.87    1.27
  -4   2 -22    1.20    0.66
   4   2 -22    0.59    0.69
  -4   2 -22    0.63    0.71
  -4   2 -23   17.47    2.21
  -4   2 -23   13.56    1.17
   4  -2 -23   14.86    1.19
   4   2 -23   14.36    1.21
  -4   2 -23   15.44    1.22
   4   2 -23   14.08    1.14
  -4   2  23   15.97    1.21
  -4   2 -23   21.21    1.34
   4   2 -23   16.93    1.21
  -4   2 -23   18.93    1.19
   4   2 -23   20.71    2.25
   4   2 -23   19.21    1.14
   4   2 -23   16.17    1.10
  -4   2 -23   16.63    1.13
  -4   2 -24   28.15    1.53
   4   2 -24   29.38    1.51
  -4   2 -24   26.37    1.60
  -4   2  24   23.89    1.58
   4   2 -24   26.74    1.60
   4  -2 -24   25.47    1.60
  -4   2 -24   25.06    1.59
   4   2 -24   29.63    2.74
   4   2 -24   29.19    1.52
  -4   2 -24   24.08    2.67
  -4   2 -24   28.45    1.55
   4   2 -24   29.89    1.64
  -4   2 -24   23.74    1.59
  -4  -2 -25    0.47    1.20
   4  -2 -25    0.89    1.20
   4  -2 -25    0.59    0.79
   4   2 -25    2.11    0.77
  -4   2 -25    0.91    0.76
  -4   2  25    0.65    0.73
  -4   2 -25    1.58    0.73
   4   2 -25    1.04    0.68
   4   2 -25   -0.54    1.50
  -4   2 -25   -1.14    1.60
   4   2 -25    1.02    0.79
  -4   2 -25    0.22    0.82
  -4  -2 -26    9.72    1.87
   4  -2 -26   12.54    1.90
  -4  -2 -26    9.34    1.04
   4  -2 -26    9.17    1.01
   4  -2 -26    7.58    1.01
  -4   2 -26    9.38    1.05
   4   2 -26    8.88    1.04
  -4   2  26    8.68    0.98
  -4  -2 -26    9.18    1.05
   4   2 -26    9.50    2.00
  -4   2 -26    7.69    1.93
   4   2 -26   11.46    0.99
  -4   2 -26   11.06    1.00
  -4   2 -26   11.09    1.12
   4   2 -26   10.12    1.04
  -4  -2 -27   18.63    2.32
   4  -2 -27   18.03    2.19
   4   2 -27   19.44    1.42
  -4   2 -27   23.71    1.53
   4   2 -27   22.94    1.51
  -4  -2 -27   24.32    1.50
  -4  -2 -27   22.35    1.53
   4  -2 -27   25.38    1.53
  -4   2 -27   17.74    2.47
   4   2 -27   25.13    2.74
   4   2 -27   25.45    1.44
  -4   2 -27   21.61    1.41
  -4   2 -27   19.97    1.52
   4   2 -27   25.71    1.55
  -4  -2 -28    8.77    1.03
   4  -2 -28    6.53    0.93
   4   2 -28    6.34    0.97
   4   2 -28    6.18    0.99
  -4   2 -28    7.49    1.12
  -4   2 -28    5.69    0.98
  -4  -2 -28    6.26    0.95
  -4  -2 -29   19.27    1.44
   4  -2 -29   21.42    1.43
   4   2 -29   18.84    1.38
   4   2 -29   17.12    1.34
  -4   2 -29   18.69    1.45
  -4   2 -29   14.59    1.33
  -4  -2 -29   19.57    1.39
  -4  -2 -30    1.71    0.86
   4  -2 -30    0.79    0.80
   4   2 -30   -0.29    0.71
   4   2 -30    1.29    0.85
  -4   2 -30    1.28    0.86
  -4   2 -30    2.62    0.85
  -4  -2 -30    1.71    0.74
  -4  -2 -31   -0.30    0.84
   4  -2 -31    0.71    0.79
   4   2 -31    0.92    0.75
   4   2 -31    0.23    0.87
  -4   2 -31    1.27    0.93
  -4   2 -31    0.31    0.78
  -4  -2 -31    0.42    0.77
  -4  -2 -32    3.41    0.87
  -4  -2 -32    4.71    0.79
   4  -2 -32    3.83    0.86
  -4  -2 -32    4.98    0.91
  -4   2 -32    5.38    0.96
   4   2 -32    5.25    0.89
   4   2 -32    4.86    0.93
  -4   2 -32    3.28    0.94
   4   2 -33    2.40    0.73
   4   2  33    2.54    0.81
  -4  -2 -33    3.23    0.91
   4  -2 -33    3.30    0.84
   4  -2 -33    3.26    0.68
  -4  -2 -33    2.90    0.72
  -4  -2 -33    2.73    0.81
   4  -2 -33    2.52    0.65
  -4  -2 -33    2.64    0.70
   4   2 -33    3.42    0.89
  -4   2 -33    3.02    0.87
   4  -2 -33    2.64    0.83
  -4  -2 -33    4.18    0.89
   4   2 -34    2.22    0.78
   4   2  34    3.43    0.81
   4  -2 -34    1.14    0.59
  -4  -2 -34    0.79    0.65
  -4  -2 -34    2.82    0.84
   4  -2 -34    2.32    0.79
  -4  -2 -34    1.39    0.74
  -4  -2 -34    2.06    0.65
   4  -2 -34    3.82    0.69
   4   2 -34    2.65    0.83
  -4   2 -34    2.74    0.88
   4  -2 -34    2.78    0.77
  -4  -2 -34    3.09    0.86
   4   2 -35   13.54    1.09
   4   2  35   13.08    1.10
   4  -2 -35   12.99    0.95
  -4  -2 -35   16.12    1.17
   4  -2 -35   14.25    1.11
  -4  -2 -35   12.96    0.99
  -4  -2 -35   11.32    1.01
  -4  -2 -35   13.93    1.01
   4  -2 -35   12.37    0.97
   4  -2 -35   14.22    1.10
  -4  -2 -35   13.07    1.12
   4   2 -35   13.02    1.14
  -4   2 -35   13.66    1.17
   4   2 -36    3.55    0.73
   4   2  36    2.62    0.71
   4  -2 -36    2.32    0.59
  -4  -2 -36    2.35    0.62
  -4  -2 -36    2.75    0.70
  -4  -2 -36    2.70    0.62
   4  -2 -36    1.76    0.59
   4   2 -36    4.07    0.76
  -4   2 -36    1.69    0.78
   4  -2 -36    2.42    0.72
  -4  -2 -36    3.48    0.79
   4   2 -37    1.43    0.62
   4   2  37    1.38    0.62
   4  -2 -37    1.51    0.53
  -4  -2 -37    1.11    0.54
  -4  -2 -37    1.25    0.62
   4   2 -37    1.66    0.69
  -4   2 -37    1.08    0.71
   4  -2 -37    2.05    0.65
  -4  -2 -37    1.69    0.70
   4  -2 -37    1.60    0.53
  -4  -2 -37    0.50    0.53
   4   2 -38    1.66    0.60
  -4   2 -38    1.16    0.65
   4  -2 -38    0.82    0.56
  -4  -2 -38    0.49    0.61
  -4  -2 -38    1.24    0.56
   4   2  38    0.89    0.60
   4   2  38    1.78    0.58
   4   2  39   -0.26    0.47
   4   2  39   -0.19    0.50
   4   2 -39   -0.86    0.54
  -4   2 -39   -0.26    0.58
   4  -2 -39    0.71    0.51
  -4  -2 -39   -0.34    0.55
   4   3   0    0.93    0.81
   4   3   0   -0.46    0.71
  -4   3   0    0.58    0.72
   4   3   1   38.39    2.36
   4   3   1   45.83    2.52
   4   3   1   47.07    2.44
  -4   3   1   49.05    2.48
   4   3  -1   49.04    2.46
  -4   3  -1   49.79    2.51
   4   3   1   46.52    2.51
   4   3  -1   42.75    2.45
   4   3   2   15.50    1.40
   4   3   2   14.31    1.45
   4   3   2   17.23    1.35
  -4   3   2   18.11    1.39
   4   3   2   18.39    1.44
   4   3  -2   17.93    1.41
   4   3  -2   18.46    1.45
  -4   3  -2   15.47    1.42
   4   3   3    3.43    0.95
   4   3   3    3.84    0.99
  -4   3  -3    5.37    1.06
   4   3  -3    4.59    1.01
   4   3   3    3.73    0.91
   4   3  -3    4.12    0.93
   4   3   3    3.77    0.84
  -4   3   3    5.84    0.91
  -4   3  -3    4.91    0.93
   4   3  -3    4.97    0.86
   4   3   4   62.74    3.18
   4   3   4   60.66    3.07
   4   3   4   59.16    2.97
  -4   3   4   54.95    2.96
  -4   3  -4   59.72    2.99
   4   3  -4   66.43    3.03
   4   3   4   56.84    3.00
   4   3  -4   60.23    3.04
  -4   3  -4   60.37    3.12
   4   3  -4   61.13    3.08
   4   3   5   43.77    2.78
   4   3   5   47.91    2.73
  -4   3  -5   51.07    2.67
   4   3  -5   57.22    2.72
   4   3   5   49.89    2.67
   4   3  -5   49.95    2.66
   4   3  -5   54.10    2.76
  -4   3  -5   51.16    2.77
   4   3   6   39.38    2.46
   4   3   6   40.02    2.57
  -4   3  -6   40.70    2.39
  -4   3  -6   43.20    2.37
   4   3  -6   41.56    2.33
   4   3   6   40.02    2.31
   4   3  -6   42.22    2.40
   4   3   7   44.58    2.71
  -4   3  -7   47.53    2.63
   4   3  -7   51.99    2.66
  -4   3  -7   49.30    2.72
   4   3  -7   46.55    2.64
   4   3  -8    1.66    0.90
  -4   3  -8    0.82    0.85
   4   3  -8    1.01    0.79
  -4   3  -8    1.11    0.88
   4   3  -8    0.36    0.42
  -4   3  -8    0.17    0.43
   4   3   8    0.66    0.87
   4   3  -8    3.17    1.07
  -4   3  -8    0.14    0.95
   4   3   9   41.45    2.67
  -4   3  -9   43.42    2.62
  -4   3  -9   44.73    2.60
   4   3  -9   48.46    2.62
   4   3  -9   42.39    2.60
   4   3  -9   52.53    2.88
  -4   3  -9   50.16    2.89
   4   3  10   86.83    3.51
   4   3  10   82.06    4.30
   4   3 -10   92.86    4.27
  -4   3 -10   88.64    4.24
  -4   3 -10   90.61    4.22
   4   3 -10   90.10    4.19
   4   3 -10   84.39    4.35
  -4   3 -10   82.09    4.35
   4   3  11   82.21    4.12
   4   3  11   75.01    3.18
   4   3 -11   80.60    3.94
  -4   3 -11   85.46    3.98
   4   3 -11   81.60    3.89
  -4   3 -11   77.01    3.91
   4   3 -11   77.05    4.06
  -4   3 -11   72.74    4.10
   4   3 -12   -1.25    0.88
  -4   3 -12    1.44    0.98
  -4   3 -12    0.57    0.89
   4   3 -12    0.82    0.94
   4   3  12    0.64    0.52
   4   3 -12    1.15    1.15
  -4   3 -12    0.69    1.12
   4   3  12    0.80    1.09
   4   3  13   42.78    2.84
   4   3  13   45.04    2.00
   4   3 -13   43.15    2.89
  -4   3 -13   46.13    2.99
  -4   3 -13   44.37    2.75
   4   3 -13   44.52    2.71
   4   3  14    0.52    1.13
  -4   3 -14   -0.38    1.14
   4   3 -14    0.18    1.09
   4   3 -15   55.99    3.53
  -4   3 -15   58.72    3.62
  -4   3  15   56.58    2.58
   4  -3 -15   57.73    2.59
   4   3  15   57.00    3.47
   4  -3 -15   57.35    2.57
  -4   3 -15   62.95    2.55
  -4   3 -15   54.45    2.58
   4   3 -15   59.64    2.59
   4   3 -15   59.91    2.51
   4   3 -16   -0.40    1.21
  -4   3 -16   -1.69    1.35
  -4   3  16   -0.26    0.59
   4  -3 -16    0.21    0.60
   4  -3 -16    0.66    0.59
   4   3 -16    0.04    0.55
  -4   3 -16   -0.13    0.55
   4   3  16   -0.19    1.15
   4   3 -16    0.36    0.65
  -4   3 -16    1.41    0.73
   4   3 -17   32.15    2.70
  -4   3 -17   29.54    2.64
  -4   3  17   31.35    1.69
   4  -3 -17   31.82    1.69
   4   3  17   31.64    2.53
   4  -3 -17   35.34    1.71
   4   3 -17   32.82    1.71
  -4   3 -17   31.35    1.70
   4   3 -18   17.56    2.09
  -4   3 -18   12.38    1.91
  -4   3  18   16.24    1.15
   4  -3 -18   16.36    1.17
   4  -3 -18   14.10    1.11
   4   3 -18   15.76    1.15
  -4   3 -18   15.06    1.17
   4   3  18   16.29    1.99
   4   3 -19   41.54    3.12
  -4   3 -19   36.56    3.05
  -4   3  19   38.61    2.02
   4  -3 -19   39.39    2.03
   4  -3 -19   41.02    2.01
   4   3  19   34.78    2.86
   4   3 -19   42.50    2.06
  -4   3 -19   41.24    2.07
   4   3 -20   -0.49    1.26
  -4   3 -20   -0.77    1.32
  -4   3  20    0.37    0.77
   4  -3 -20    1.20    0.77
   4  -3 -20    0.84    0.66
   4   3 -20    0.44    0.73
  -4   3 -20    0.13    0.75
   4   3  20    0.90    1.27
   4   3 -21    5.37    1.59
  -4   3 -21    2.15    1.50
  -4   3  21    4.47    0.84
   4   3 -21    5.64    0.80
   4  -3 -21    4.38    0.91
   4  -3 -21    5.04    0.83
   4   3 -21    5.47    0.86
  -4   3 -21    5.35    0.91
   4   3  21    5.36    1.48
   4   3 -22   -0.53    1.41
  -4   3 -22   -1.69    1.47
   4   3 -22    1.25    0.76
  -4   3  22    0.20    0.79
   4  -3 -22    0.61    0.81
   4  -3 -22    0.13    0.75
   4   3  22   -0.96    1.24
   4   3 -22    0.20    0.74
  -4   3 -22    0.07    0.80
  -4   3 -23   46.12    3.77
   4   3 -23   52.56    3.80
   4   3 -23   47.75    2.34
  -4   3  23   49.12    2.43
   4  -3 -23   46.04    2.38
   4  -3 -23   47.71    2.37
  -4   3 -23   48.34    2.47
   4   3 -23   52.55    2.46
   4   3 -24   24.60    2.73
  -4   3 -24   26.28    2.81
   4   3 -24   29.09    1.63
  -4   3  24   26.43    1.66
   4  -3 -24   25.25    1.64
   4  -3 -24   24.74    1.58
  -4   3 -24   28.05    1.72
   4   3 -24   28.37    1.67
   4  -3 -25   30.11    1.79
  -4   3 -25   28.30    2.97
   4   3 -25   25.01    2.77
   4   3 -25   30.15    1.77
  -4   3 -25   29.27    1.80
  -4   3  25   28.47    1.76
   4   3 -25   28.80    1.68
   4  -3 -26   20.14    1.46
   4   3 -26   21.43    1.47
  -4   3 -26   20.49    1.51
  -4   3  26   23.43    1.52
   4   3 -26   21.02    1.42
   4  -3 -27    0.67    0.83
   4   3 -27    0.61    0.87
  -4   3 -27    2.19    0.91
   4   3 -27    1.07    0.79
  -4   3  27    0.66    0.83
  -4  -3 -28   29.88    1.70
   4  -3 -28   31.00    1.71
   4  -3 -28   25.18    1.65
  -4   3 -28   26.93    1.76
   4   3 -28   27.36    1.71
  -4   3  28   27.04    1.69
  -4  -3 -28   22.98    1.62
  -4  -3 -29    1.04    0.85
   4  -3 -29    0.43    0.78
  -4   3  29    0.51    0.84
  -4  -3 -29   -0.21    0.74
   4  -3 -29    0.51    0.83
   4   3 -29    0.69    0.85
  -4   3 -29    0.73    0.94
  -4  -3 -30    0.62    0.76
  -4  -3 -30    0.58    0.81
   4  -3 -30    1.68    0.83
   4   3 -30    3.16    0.90
  -4   3 -30    0.96    0.93
   4   3  30    1.67    0.79
  -4  -3 -31    1.82    0.78
  -4  -3 -31    4.05    0.92
   4  -3 -31    2.52    0.80
   4   3 -31    2.41    0.89
  -4   3 -31    3.33    0.97
   4   3  31    3.79    0.87
  -4  -3 -32    3.03    0.80
  -4  -3 -32    0.34    0.78
   4  -3 -32    2.89    0.81
   4   3 -32    1.61    0.78
  -4   3 -32    0.07    0.83
   4   3  32    1.37    0.79
  -4  -3 -33    3.96    0.80
  -4  -3 -33    4.23    0.83
   4  -3 -33    5.54    0.87
   4   3 -33    5.12    0.88
  -4   3 -33    3.73    0.90
   4   3  33    4.38    0.87
  -4  -3 -34    1.08    0.69
   4  -3 -34    1.46    0.70
   4  -3 -34   -0.05    0.55
  -4  -3 -34    0.41    0.56
  -4  -3 -34    0.49    0.73
   4   3 -34    1.86    0.73
  -4   3 -34    0.92    0.78
   4  -3 -34    1.70    0.71
   4   3  34    1.04    0.69
   4   3  34    0.48    0.66
   4   3  35    2.23    0.68
   4   3  35    0.50    0.62
   4  -3 -35    1.77    0.69
  -4  -3 -35   -0.28    0.67
  -4  -3 -35    1.42    0.56
   4  -3 -35    0.87    0.54
  -4  -3 -35   -0.05    0.61
   4   3 -35    0.80    0.65
  -4   3 -35    1.87    0.74
   4  -3 -35    1.51    0.66
  -4  -3 -35    0.17    0.68
   4  -3 -35   -0.18    0.52
  -4  -3 -35   -0.34    0.51
   4   3  36    1.16    0.62
   4   3  36    1.49    0.60
   4  -3 -36    0.95    0.49
  -4  -3 -36    0.94    0.51
  -4  -3 -36    1.02    0.65
   4  -3 -36    2.34    0.63
   4   3 -36    1.59    0.67
  -4   3 -36    0.76    0.66
   4  -3 -36    0.88    0.61
  -4  -3 -36    0.78    0.63
  -4  -3 -36    0.52    0.52
   4  -3 -36    1.82    0.53
  -4  -3 -36    0.84    0.58
   4   3  37    0.64    0.52
   4   3  37    1.58    0.55
   4   3 -37   -0.36    0.57
  -4   3 -37    0.82    0.60
   4  -3 -37    2.06    0.58
  -4  -3 -37    0.37    0.57
   4   3  38    0.58    0.46
   4   3  38    1.40    0.50
   4   3 -38    0.46    0.51
  -4   3 -38    0.04    0.52
   4  -3 -38    0.96    0.48
  -4   4   0  324.48   11.99
   4   4   0  327.46   12.84
  -4   4   0  345.28   12.92
   4   4   0  305.84   12.02
   4   4   0  324.77   11.99
  -4   4   0  315.90   11.99
  -4   4   1  103.01    4.04
  -4   4  -1  101.52    4.04
   4   4   1  102.02    4.81
  -4   4   1   99.32    4.83
   4   4  -1  106.05    4.95
  -4   4  -1   99.48    4.95
   4   4   1  101.66    4.10
   4   4  -1   99.35    4.06
   4   4  -1  101.84    4.04
  -4   4  -1  107.01    4.06
   4   4  -2   21.56    1.12
  -4   4   2   21.03    1.12
  -4   4  -2   22.42    1.14
   4   4   2   22.28    1.80
  -4   4   2   22.39    1.86
   4   4  -2   22.38    1.79
   4   4  -2   22.25    1.91
  -4   4  -2   26.99    2.12
   4   4   2   22.01    1.20
   4   4  -2   21.44    1.13
  -4   4  -2   22.84    1.17
  -4   4  -3   44.79    1.95
   4   4  -3   44.70    1.93
  -4   4   3   46.12    1.93
  -4   4  -3   44.61    1.91
  -4   4  -3   46.04    2.86
   4   4   3   41.03    2.62
  -4   4   3   42.30    2.65
  -4   4  -3   41.00    2.63
   4   4  -3   48.35    2.73
   4   4  -3   45.62    2.79
   4   4   3   41.74    1.97
   4   4  -3   43.99    1.93
  -4   4  -3   42.31    1.92
  -4   4  -4  223.43    8.53
   4   4  -4  226.93    8.51
  -4   4   4  221.94    8.50
  -4   4  -4  228.61    8.51
   4   4   4  229.37    9.36
  -4   4   4  223.90    9.36
  -4   4  -4  220.49    9.36
   4   4  -4  226.34    9.35
   4   4  -4  221.54    9.47
  -4   4  -4  212.51    9.46
   4   4   4  222.64    8.58
   4   4  -4  226.69    8.51
  -4   4  -4  224.51    8.53
  -4   4  -5  381.21   14.53
   4   4  -5  388.57   14.52
  -4   4   5  393.37   14.51
  -4   4  -5  385.53   14.50
   4   4   5  382.65   15.36
  -4   4   5  383.73   15.38
  -4   4  -5  398.51   15.46
   4   4  -5  401.36   15.42
   4   4  -5  392.60   15.51
  -4   4  -5  400.21   15.59
   4   4   5  388.77   14.58
  -4   4  -5  389.13   14.53
   4   4  -5  387.38   14.52
  -4   4  -6   63.60    2.68
   4   4  -6   65.63    2.67
  -4   4   6   61.28    2.63
  -4   4  -6   64.31    2.64
   4   4   6   68.09    3.50
  -4   4   6   67.11    3.50
  -4   4  -6   67.61    3.64
  -4   4  -6   67.34    3.52
   4   4  -6   65.08    3.45
   4   4  -6   65.37    3.58
   4   4   6   57.83    3.45
   4   4   6   54.35    2.70
   4   4  -6   68.23    2.68
  -4   4  -6   68.31    2.71
   4   4   7   -0.31    1.02
   4   4  -7    2.64    0.54
  -4   4   7    2.13    0.51
  -4   4  -7    2.18    0.47
  -4   4  -7    2.39    0.54
   4   4  -7    1.77    0.52
   4   4   7    1.05    0.58
   4   4   7   -0.35    1.07
   4   4   7    3.10    1.04
  -4   4   7    1.22    0.93
  -4   4  -7    3.12    1.06
   4   4  -7    1.04    1.00
   4   4  -7    3.54    1.17
  -4   4  -7    2.36    1.08
   4   4   8   27.31    1.51
   4   4  -8   26.57    1.56
   4   4   8   30.58    2.19
  -4   4   8   28.70    2.17
  -4   4  -8   31.05    2.27
   4   4  -8   35.85    2.30
   4   4  -8   30.37    2.27
  -4   4  -8   29.87    2.33
   4   4   8   25.19    2.32
   4   4   8   27.26    1.50
   4   4   8   25.92    2.21
  -4   4  -8   32.23    1.48
   4   4  -8   29.19    1.43
   4   4   9   93.58    3.91
  -4   4  -9   94.89    3.85
   4   4  -9   94.05    3.83
  -4   4   9   91.59    3.90
  -4   4  -9   93.48    3.94
   4   4  -9  100.42    3.89
  -4   4  -9   96.19    3.88
   4   4  -9   96.34    3.94
   4   4   9   90.89    4.78
   4   4   9   94.27    4.91
   4   4   9   97.52    3.91
   4   4  -9   98.03    4.82
  -4   4  -9   95.18    4.77
   4   4  -9  100.64    4.77
  -4   4  -9   94.21    4.82
  -4   4 -10    1.03    1.06
   4   4 -10    0.82    0.92
   4   4 -10    0.69    1.04
  -4   4 -10    1.97    1.15
   4   4  10    1.09    0.66
  -4   4  10    1.71    0.63
   4   4  10    1.36    0.62
   4   4  10    0.20    1.18
  -4   4  10    1.52    0.69
   4   4 -10    1.18    0.67
  -4   4 -10    1.07    0.70
   4   4 -10    1.53    0.60
  -4   4 -10    1.10    0.56
   4   4  10   -0.36    1.03
  -4   4 -11  189.18    7.99
  -4   4 -11  180.55    7.89
   4   4 -11  179.40    7.84
   4   4 -11  192.36    7.97
   4   4  11  168.62    6.89
  -4   4  11  173.45    6.91
  -4   4  11  171.37    6.94
   4   4  11  179.53    6.89
   4   4  11  171.49    7.90
   4  -4 -11  174.06    6.90
   4   4 -11  181.06    6.86
  -4   4 -11  173.93    6.94
   4   4 -11  174.36    6.92
  -4   4 -11  184.42    6.88
   4   4 -12   60.41    3.47
  -4   4 -12   59.57    3.45
   4   4 -12   58.49    3.39
  -4   4 -12   63.58    3.58
   4   4  12   53.02    2.49
   4  -4 -12   56.73    2.54
  -4   4  12   54.44    2.51
  -4   4  12   52.17    2.52
   4   4  12   55.77    2.48
   4   4  12   55.13    3.46
   4  -4 -12   53.02    2.50
   4   4 -12   55.32    2.45
  -4   4 -12   58.90    2.49
   4   4 -12   55.60    2.54
  -4   4 -12   56.36    2.58
  -4   4 -13   15.91    1.87
   4   4 -13   18.83    1.93
  -4   4 -13   16.52    1.86
   4   4 -13   19.15    1.87
   4  -4 -13   18.20    1.22
  -4   4  13   16.22    1.20
  -4   4  13   15.94    1.15
   4   4  13   16.36    1.10
   4  -4 -13   16.47    1.15
   4   4  13   15.89    1.92
   4   4 -13   16.89    1.11
  -4   4 -13   18.12    1.12
  -4   4 -13   15.42    1.21
   4   4 -13   17.47    1.22
  -4   4 -14   21.49    2.08
   4   4 -14   23.66    2.09
  -4   4  14   15.47    1.21
   4  -4 -14   14.91    1.20
   4   4  14   17.48    1.15
   4  -4 -14   17.07    1.20
   4   4 -14   18.95    1.15
  -4   4 -14   21.50    1.20
   4   4  14   15.52    1.97
   4   4 -14   17.29    1.25
  -4   4 -14   17.48    1.29
  -4   4  15   11.55    1.04
   4  -4 -15   12.59    1.10
   4  -4 -15   10.27    1.03
   4   4  15   10.61    0.91
   4   4 -15   12.42    0.95
  -4   4 -15   11.99    0.99
   4   4 -15   11.13    1.08
  -4   4 -15   13.83    1.14
   4   4  15   10.61    1.76
  -4   4 -16   10.15    1.88
   4   4 -16   10.68    1.88
  -4   4  16   10.41    1.06
   4  -4 -16   13.55    1.08
   4  -4 -16   10.45    1.02
  -4   4 -16   13.06    0.96
   4   4 -16    9.80    0.93
   4   4  16   10.33    1.67
  -4   4 -16   11.15    1.08
   4   4 -16   12.49    1.06
   4   4 -17    7.98    1.82
  -4   4 -17    7.02    1.84
  -4   4  17    7.50    0.97
   4  -4 -17    6.40    0.97
   4  -4 -17    8.19    0.93
   4   4  17    9.30    1.74
  -4   4 -17    7.84    1.04
  -4   4 -17    8.68    0.92
   4   4 -17    7.15    1.00
   4   4 -17    9.15    0.89
   4   4 -18   13.33    2.05
  -4   4 -18   10.35    2.02
  -4   4  18    9.06    1.06
   4  -4 -18    9.83    1.02
   4  -4 -18   10.46    1.02
   4   4 -18   10.86    1.10
  -4   4 -18    8.96    1.10
   4   4  18    8.37    1.79
   4   4 -19    1.10    1.61
  -4   4 -19    2.02    1.75
  -4   4  19    4.14    0.92
   4  -4 -19    3.24    0.88
   4  -4 -19    5.06    0.88
  -4   4 -19    2.28    0.92
   4   4 -19    3.08    0.90
   4   4  19    2.79    1.49
  -4   4 -20   56.06    4.33
   4   4 -20   53.10    4.16
   4  -4 -20   67.86    3.02
  -4   4  20   68.13    3.05
   4  -4 -20   63.75    2.98
  -4   4 -20   62.06    3.04
   4   4 -20   68.29    3.05
   4   4 -21   36.48    3.23
  -4   4 -21   26.07    3.03
   4  -4 -21   27.48    1.81
  -4   4  21   32.51    1.89
   4   4  21   33.19    1.75
   4  -4 -21   31.40    1.81
   4   4  21   34.69    3.22
  -4   4 -21   34.11    1.96
   4   4 -21   32.50    1.89
   4  -4 -22    0.44    0.89
  -4   4  22   -0.08    0.89
   4   4  22    0.13    0.71
   4  -4 -22    0.29    0.78
   4   4 -22    0.68    0.83
  -4   4 -22    0.16    0.88
   4  -4 -23    2.56    0.92
  -4   4  23    3.29    0.95
   4   4  23    1.65    0.77
   4  -4 -23    1.89    0.86
   4   4 -23    2.91    0.93
  -4   4 -23    2.67    0.95
   4  -4 -24   10.39    1.15
  -4   4  24   10.19    1.18
   4   4  24    9.78    1.04
   4  -4 -24    7.26    1.00
   4   4 -24    9.37    1.13
  -4   4 -24    6.95    1.12
   4   4  25   30.15    1.75
   4  -4 -25   30.44    1.87
   4   4 -25   30.16    1.85
  -4   4 -25   33.08    1.94
  -4   4  25   34.74    1.93
   4   4  26    1.01    0.74
   4  -4 -26    0.30    0.85
   4   4 -26    1.08    0.83
  -4   4 -26   -0.16    0.85
  -4   4  26    0.46    0.85
   4   4  27    0.07    0.74
   4  -4 -27    1.79    0.86
  -4   4 -27    0.49    0.88
   4   4 -27   -0.15    0.81
  -4   4  27    0.45    0.87
   4   4  28   10.81    1.06
   4  -4 -28   10.54    1.15
   4   4 -28    8.60    1.08
  -4   4 -28    8.71    1.14
  -4  -4 -29    3.75    0.83
  -4  -4 -29    3.77    0.92
   4  -4 -29    5.69    0.95
   4   4  29    4.23    0.84
   4   4 -29    4.85    0.91
  -4   4 -29    7.44    1.03
  -4  -4 -30   31.31    1.75
  -4  -4 -30   32.68    1.82
   4  -4 -30   32.73    1.80
   4   4  30   32.57    1.75
   4   4 -30   31.45    1.82
  -4   4 -30   30.53    1.87
  -4  -4 -31    2.44    0.74
  -4  -4 -31    2.43    0.76
   4  -4 -31    2.08    0.73
   4   4  31    2.46    0.75
   4   4 -31    1.38    0.79
  -4   4 -31    1.80    0.90
  -4  -4 -32    0.72    0.62
  -4  -4 -32    2.81    0.80
   4  -4 -32    1.66    0.69
   4   4  32    1.86    0.67
   4   4 -32    2.99    0.77
  -4   4 -32    1.94    0.80
  -4  -4 -33    0.66    0.60
  -4  -4 -33    1.33    0.71
   4  -4 -33    0.90    0.66
   4   4  33    0.81    0.60
  -4   4 -33    0.95    0.76
   4   4 -33    0.45    0.66
  -4  -4 -34    3.47    0.64
  -4  -4 -34    3.41    0.70
   4  -4 -34    2.69    0.66
   4   4 -34    3.24    0.69
  -4   4 -34    2.25    0.72
   4   4  34    2.63    0.63
  -4  -4 -35    3.03    0.65
   4  -4 -35    2.69    0.60
   4   4 -35    2.19    0.61
  -4   4 -35    1.85    0.64
   4  -4 -35    2.64    0.61
  -4  -4 -35    2.66    0.64
   4   4  35    2.52    0.58
  -4  -4 -36    0.23    0.50
   4  -4 -36    0.44    0.50
   4   4  36    1.19    0.49
  -4   4  36    0.70    0.47
  -4   4 -36   -0.29    0.53
   4  -4 -36    0.81    0.49
  -4  -4 -36    1.24    0.53
   4   4 -36    1.15    0.53
   4   5   0   -0.13    0.51
  -4   5   0   -0.05    0.50
   4   5   0    1.04    0.60
  -4   5   0    0.35    0.51
  -4   5   0    0.39    0.61
   4   5   0    0.79    0.74
   4   5   0    0.45    0.65
   4   5   0    0.82    1.17
  -4   5   0   -0.22    1.37
  -4   5   0    0.12    0.69
   4   5   0    0.05    0.55
   4   5   0   -0.45    0.59
  -4   5   1    3.39    0.62
   4   5  -1    3.01    0.59
  -4   5  -1    2.70    0.60
   4   5   1    3.27    0.57
  -4   5   1    4.50    0.66
   4   5   1    4.60    0.72
  -4   5  -1    3.88    0.62
  -4   5  -1    3.83    0.72
  -4   5   1    4.62    0.73
  -4   5  -1    3.27    0.63
   4   5  -1    5.38    0.73
   4   5  -1    3.35    0.62
   4   5  -1    4.57    0.86
   4   5   1    4.44    0.80
   4   5  -1    4.28    0.78
   4   5   1    3.96    0.80
   4   5  -1    3.47    1.24
  -4   5   1    3.69    1.48
   4   5   1    3.52    1.32
  -4   5  -1    2.36    1.41
  -4   5  -1    6.04    1.41
   4   5  -1    1.44    1.11
  -4   5   1    3.99    0.79
   4   5   1    4.06    0.69
   4   5  -1    3.44    0.65
  -4   5  -1    3.55    0.70
   4   5   2    8.46    0.75
   4   5  -2    8.08    0.74
  -4   5  -2    8.87    0.80
  -4   5   2    7.03    0.74
   4   5  -2    7.53    0.84
   4   5   2    7.12    0.82
   4   5  -2    9.97    0.79
  -4   5  -2    6.58    0.71
  -4   5  -2    6.43    0.85
  -4   5   2    5.40    0.81
  -4   5   2    9.75    0.78
  -4   5  -2    8.19    0.79
   4   5  -2    8.67    0.95
   4   5   2    9.08    0.95
   4   5  -2   12.76    0.95
   4   5   2    9.80    0.93
   4   5  -2    5.92    1.40
  -4   5  -2    9.62    1.69
   4   5   2    8.48    1.40
   4   5   2    4.79    1.44
  -4   5  -2    5.51    1.36
   4   5  -2    6.72    1.32
   4   5   2    7.33    0.81
  -4   5   2    6.79    0.87
  -4   5  -2    8.77    0.89
   4   5  -2    6.90    0.81
   4   5  -3    3.83    0.62
  -4   5  -3    3.79    0.64
   4   5   3    3.75    0.62
  -4   5   3    3.09    0.62
   4   5   3    3.90    0.83
   4   5  -3    5.47    0.86
   4   5   3    4.27    0.82
   4   5  -3    2.98    0.59
  -4   5  -3    4.64    0.62
   4   5  -3    4.19    0.71
   4   5   3    4.72    0.72
  -4   5  -3    3.44    0.69
  -4   5   3    3.29    0.69
  -4   5   3    3.93    0.62
  -4   5  -3    3.46    0.64
   4   5   3    4.83    1.32
  -4   5   3    2.89    1.30
  -4   5  -3    2.69    1.17
   4   5  -3    3.12    1.18
   4   5  -3    4.92    1.40
  -4   5  -3    2.14    1.35
  -4   5   3    4.07    0.79
   4   5   3    4.16    0.70
   4   5  -3    2.86    0.68
  -4   5  -3    3.53    0.71
   4   5  -4   25.80    1.35
  -4   5  -4   25.10    1.35
   4   5   4   26.88    1.50
   4   5   4   22.56    1.47
   4   5  -4   27.78    1.52
   4   5   4   24.31    1.39
  -4   5  -4   22.47    1.39
  -4   5   4   24.07    1.41
  -4   5  -4   25.79    1.36
   4   5  -4   24.94    1.36
   4   5  -4   25.71    1.42
  -4   5   4   26.51    1.35
  -4   5  -4   23.90    1.32
   4   5   4   27.15    2.24
  -4   5   4   24.56    2.20
  -4   5  -4   24.77    2.25
   4   5  -4   21.45    2.06
   4   5  -4   22.44    2.20
  -4   5  -4   22.84    2.31
  -4   5   4   24.56    1.49
   4   5   4   25.32    1.40
   4   5  -4   25.73    1.40
  -4   5  -4   21.95    1.39
   4   5  -4   26.94    1.50
  -4   5  -4   25.46    1.57
  -4   5  -5   29.75    1.52
   4   5  -5   27.11    1.47
   4   5   5   27.81    1.65
   4   5   5   31.52    1.67
   4   5  -5   30.74    1.63
   4   5  -5   30.47    1.60
   4   5   5   29.96    1.57
  -4   5   5   29.64    1.60
  -4   5  -5   27.02    1.52
   4   5  -5   30.24    1.52
  -4   5   5   30.86    1.49
  -4   5  -5   30.96    1.49
  -4   5  -5   26.10    1.56
   4   5   5   27.92    2.40
  -4   5   5   28.27    2.39
  -4   5  -5   26.12    2.39
   4   5  -5   28.00    2.36
   4   5  -5   31.18    2.54
  -4   5  -5   29.83    2.63
  -4   5   5   29.13    1.66
   4   5   5   29.00    1.58
   4   5  -5   29.25    1.55
  -4   5  -5   28.78    1.59
   4   5  -5   30.28    1.65
  -4   5  -5   31.07    1.70
   4   5  -6  110.43    4.23
  -4   5  -6  105.60    4.22
   4   5   6   98.68    4.30
   4   5   6  100.55    4.31
   4   5  -6  108.19    4.27
   4   5   6  105.30    4.27
  -4   5   6   90.80    4.23
  -4   5  -6  105.00    4.22
   4   5  -6  106.71    4.21
  -4   5   6  105.84    4.17
  -4   5  -6  106.09    4.18
  -4   5  -6   92.26    4.23
   4   5   6  105.67    5.28
  -4   5   6   98.47    5.22
  -4   5  -6  109.30    5.39
   4   5  -6  108.37    5.32
   4   5  -6  110.31    5.48
  -4   5  -6  106.93    5.48
  -4   5   6  101.29    4.36
   4   5   6  106.07    4.27
   4   5  -6  103.56    4.32
  -4   5  -6  105.08    4.35
   4   5  -6  105.37    4.26
  -4   5  -6  101.96    4.25
   4   5   7    1.53    0.77
   4   5   7    1.79    0.79
   4   5   7    2.53    1.16
  -4   5   7    2.62    1.18
  -4   5  -7    1.44    1.27
   4   5  -7    1.58    1.21
   4   5  -7    0.21    1.13
  -4   5  -7    0.44    1.35
  -4   5  -7    1.57    0.65
   4   5  -7    2.27    0.61
  -4   5   7    1.93    0.56
  -4   5  -7    2.40    0.56
   4   5  -7    1.46    0.67
   4   5   7    2.47    0.69
  -4   5  -7    2.26    0.69
  -4   5   7    1.50    0.69
  -4   5   7    1.72    0.80
   4   5   7    2.05    0.70
   4   5  -7    1.69    0.72
  -4   5  -7    2.20    0.86
  -4   5  -7    1.61    0.74
   4   5  -7    2.44    0.65
   4   5   8    0.68    0.74
   4   5   8    1.70    0.83
  -4   5   8    0.70    0.53
  -4   5  -8    1.00    0.51
  -4   5  -8    1.29    0.59
   4   5  -8    1.18    0.55
   4   5   8    1.58    1.10
  -4   5   8    2.05    1.24
  -4   5  -8    0.21    1.11
   4   5  -8    0.40    1.02
   4   5  -8   -0.43    1.35
  -4   5  -8   -1.56    1.29
  -4   5   8    0.60    0.78
   4   5   8    0.73    0.67
   4   5  -8    0.61    0.74
  -4   5  -8    0.45    0.80
   4   5  -8    0.11    0.63
  -4   5  -8    1.86    0.63
   4   5   9   22.83    1.44
   4   5   9   18.64    1.37
  -4   5  -9   20.30    1.25
   4   5  -9   20.72    1.23
  -4   5   9   22.64    1.43
   4   5  -9   23.93    2.24
   4   5   9   15.57    1.95
  -4   5   9   17.14    2.00
  -4   5  -9   15.10    2.07
   4   5  -9   19.80    2.13
  -4   5  -9   24.13    2.36
   4   5   9   18.47    1.28
   4   5  -9   21.92    1.30
  -4   5  -9   20.31    1.31
   4   5  -9   22.24    1.38
  -4   5  -9   22.02    1.45
   4   5  10   21.98    1.41
   4   5  10   21.07    1.38
  -4   5  10   22.61    1.43
  -4   5 -10   17.65    2.16
  -4   5 -10   24.25    2.31
   4   5  10   19.82    2.08
  -4   5  10   22.40    2.19
   4   5 -10   15.71    2.10
   4   5 -10   16.02    1.98
   4   5  10   21.67    1.36
   4   5 -10   21.95    1.31
  -4   5 -10   21.80    1.35
   4   5 -10   20.83    1.39
  -4   5 -10   21.24    1.44
   4   5  11   17.81    1.39
   4   5  11   18.54    1.31
  -4   5  11   19.04    1.35
   4  -5 -11   16.89    1.25
   4   5  11   17.38    1.23
  -4   5 -11   19.77    1.38
   4   5 -11   19.72    1.25
  -4   5 -11   19.44    1.25
   4   5 -11   17.54    1.30
   4   5  11   16.51    1.99
  -4   5  11   21.58    2.13
   4   5 -11   17.27    2.07
   4   5 -11   21.12    2.23
  -4   5 -11   16.96    2.09
  -4   5 -11   17.83    2.07
   4   5  12    8.62    1.04
   4   5  12    7.71    0.97
   4   5  12    7.14    1.55
  -4   5  12    7.16    1.55
   4   5 -12   10.44    1.70
  -4   5 -12    9.49    1.82
  -4   5 -12    7.86    1.68
   4   5 -12    9.51    1.70
   4   5  12    8.02    0.90
  -4   5  12    7.41    1.02
   4  -5 -12    7.50    0.92
   4   5 -12    9.55    0.91
  -4   5 -12    5.88    1.05
   4   5 -12    9.38    1.08
  -4   5 -12    9.38    0.95
   4   5  12    8.98    1.58
   4   5  13   22.19    1.52
   4   5  13   20.47    1.45
  -4   5  13   20.05    1.43
   4   5  13   20.55    1.36
   4  -5 -13   21.55    1.39
  -4   5 -13   19.66    1.44
   4   5 -13   24.36    1.37
  -4   5 -13   22.23    1.36
   4   5  13   14.49    2.11
   4   5 -13   21.70    1.44
  -4   5 -13   18.26    2.22
   4   5  13   25.74    2.37
  -4   5  13   21.57    2.23
   4   5 -13   20.40    2.27
  -4   5 -13   20.60    2.39
   4   5 -13   23.14    2.28
   4   5  14    0.64    0.88
   4   5  14    1.71    0.83
   4   5  14    2.95    1.32
  -4   5  14    2.11    1.39
  -4   5 -14    0.48    1.24
   4   5 -14    2.32    1.35
   4  -5 -14    1.04    0.72
   4   5  14    0.80    0.72
  -4   5  14    0.79    0.76
   4   5 -14    1.12    0.84
  -4   5 -14    1.03    0.83
   4   5 -14    1.96    0.74
  -4   5 -14    0.62    0.73
   4   5  15   23.98    1.60
  -4   5  15   20.99    1.48
   4  -5 -15   23.50    1.50
   4   5  15   20.11    2.42
   4   5  15   23.96    1.44
  -4   5 -15   24.84    1.49
  -4   5 -15   19.36    1.51
   4   5 -15   24.40    1.54
   4   5 -15   23.67    1.41
   4   5  15   24.62    2.38
  -4   5  15   24.03    2.38
   4  -5 -16   29.44    1.74
   4   5  16   27.32    1.74
   4   5  16   28.94    1.62
   4  -5 -16   31.32    1.72
   4   5  16   29.05    2.89
   4   5 -16   31.16    1.65
  -4   5 -16   29.58    1.67
   4   5 -16   26.56    1.72
  -4   5 -16   26.86    1.77
   4   5  16   28.94    2.62
  -4   5  16   24.54    2.60
   4  -5 -17   38.58    2.04
   4   5  17   38.69    2.08
   4   5  17   28.94    2.96
   4  -5 -17   35.50    1.96
   4   5  17   38.78    1.94
   4   5 -17   36.73    1.92
  -4   5 -17   39.90    1.97
  -4   5 -17   35.04    2.04
   4   5 -17   37.51    2.04
   4   5  17   33.12    2.92
  -4   5  17   37.26    3.02
   4   5  18    7.40    1.15
   4  -5 -18    6.27    1.01
   4   5 -18    8.32    1.06
  -4   5 -18    5.39    1.04
   4   5 -18    8.37    0.98
  -4   5 -18   10.91    1.01
   4   5  18    8.41    0.91
   4  -5 -18    7.08    0.99
   4   5  19    6.47    1.06
   4  -5 -19    5.48    1.01
   4   5 -19    6.66    1.02
  -4   5 -19    5.05    1.03
   4  -5 -19    4.81    0.93
   4  -5 -20   11.31    1.18
   4   5  20    9.93    1.23
  -4   5 -20   12.29    1.28
   4   5 -20   14.18    1.25
   4  -5 -20   13.91    1.20
   4   5  21    1.98    0.99
   4  -5 -21    0.59    0.79
   4   5 -21    1.54    0.86
  -4   5 -21    2.92    0.92
   4  -5 -21    1.75    0.85
   4   5  22    1.82    0.96
   4  -5 -22    1.18    0.86
   4   5 -22    0.92    0.86
  -4   5 -22    0.49    0.91
   4  -5 -22    2.40    0.84
   4  -5 -23    5.66    1.01
   4   5  23    6.57    1.07
   4   5 -23    4.80    0.99
   4   5  24    3.36    0.95
   4  -5 -24    4.56    0.94
   4   5 -24    1.57    0.87
  -4   5 -24    1.42    0.86
  -4  -5 -25   16.22    1.15
   4  -5 -25   16.43    1.28
   4   5  25   16.17    1.31
  -4   5 -25   13.96    1.32
   4   5 -25   14.18    1.27
  -4  -5 -26    8.25    0.89
   4  -5 -26    7.49    0.97
   4   5  26    7.99    1.00
   4   5 -26    6.01    1.00
  -4   5 -26    6.05    1.02
   4   5  27    0.07    0.80
  -4   5 -27   -0.07    0.81
   4   5 -27    0.88    0.79
   4   5  28    7.29    0.93
   4   5 -28    5.96    0.94
  -4   5 -28    6.03    0.96
  -4  -5 -29    0.12    0.69
   4  -5 -29    1.07    0.69
   4   5  29   -0.91    0.70
   4   5 -29    1.02    0.73
  -4   5 -29    0.57    0.75
  -4  -5 -29    0.55    0.63
  -4  -5 -30    1.10    0.68
   4  -5 -30    0.58    0.64
   4   5  30   -0.05    0.66
   4   5 -30    1.39    0.68
  -4   5 -30    1.53    0.75
  -4  -5 -30    0.76    0.62
  -4  -5 -31    0.18    0.57
   4   5 -31    0.35    0.63
  -4   5 -31   -0.86    0.68
  -4  -5 -31    1.66    0.65
   4  -5 -31    0.39    0.58
  -4   5 -32    1.20    0.62
  -4  -5 -32    2.21    0.63
   4  -5 -32    2.26    0.61
   4   5 -33    0.99    0.55
  -4   5 -33    0.42    0.55
  -4  -5 -33    0.48    0.52
   4  -5 -33   -0.04    0.51
   4   6   0    0.28    0.61
  -4   6   0    0.87    0.59
   4   6   0   -0.70    0.87
  -4   6   0   -0.12    0.62
   4   6   0    0.51    0.61
   4   6   0   -0.19    0.68
  -4   6   0    1.20    0.62
  -4   6   0    1.49    0.77
  -4   6   0   -3.47    1.85
   4   6   0   -1.78    1.81
  -4   6   0   -2.62    1.70
   4   6   0   -0.68    1.63
  -4   6   0    0.99    0.81
   4   6   0    0.81    0.72
  -4   6   0    0.20    0.71
   4   6   1   13.92    1.07
  -4   6   1   14.88    1.09
   4   6  -1   13.09    1.03
  -4   6  -1   14.45    1.07
   4   6  -1   16.31    1.29
   4   6   1   17.00    1.35
   4   6   1   18.92    1.32
   4   6   1   18.54    1.22
  -4   6   1   15.33    1.18
  -4   6   1   16.17    1.13
   4   6   1   14.74    1.08
  -4   6  -1   14.11    1.09
   4   6  -1   15.72    1.11
   4   6  -1   16.04    1.19
  -4   6  -1   13.00    1.12
  -4   6   1   16.48    1.09
  -4   6  -1   16.05    1.07
   4   6   1   13.52    2.17
  -4   6   1   10.46    2.07
  -4   6   1   14.24    2.06
   4   6   1   11.13    1.87
  -4   6  -1   10.02    1.91
   4   6  -1    8.45    1.84
   4   6  -1    7.33    1.88
  -4   6  -1    8.73    2.00
  -4   6   1   17.78    1.30
   4   6   1   16.84    1.10
   4   6  -1   13.51    1.12
  -4   6  -1   12.84    1.15
   4   6   1   14.00    1.16
  -4   6   1   14.27    1.17
  -4   6   2   37.29    1.78
   4   6  -2   31.82    1.70
  -4   6  -2   32.97    1.73
   4   6   2   30.98    1.71
   4   6   2   34.55    1.91
   4   6   2   35.58    1.94
   4   6  -2   34.28    1.92
   4   6  -2   34.88    1.84
   4   6   2   38.19    1.89
  -4   6  -2   33.78    1.85
  -4   6   2   33.27    1.83
  -4   6   2   32.48    1.75
   4   6   2   33.45    1.73
  -4   6  -2   32.76    1.75
   4   6  -2   34.25    1.74
  -4   6   2   35.68    1.72
  -4   6  -2   36.31    1.73
  -4   6   2   31.09    3.03
   4   6  -2   30.75    2.81
  -4   6   2   26.38    2.69
   4   6   2   27.97    2.71
  -4   6  -2   27.32    2.80
   4   6   2   23.09    2.77
   4   6  -2   33.25    3.02
  -4   6  -2   25.56    2.85
  -4   6   2   32.60    1.89
   4   6   2   33.68    1.78
  -4   6  -2   31.48    1.82
   4   6  -2   34.64    1.81
   4   6   2   32.03    1.81
  -4   6   2   33.64    1.82
   4   6   3   35.17    1.78
  -4   6   3   36.80    1.81
   4   6  -3   34.37    1.77
  -4   6  -3   40.50    1.84
   4   6   3   30.72    1.91
   4   6   3   35.36    1.96
  -4   6  -3   35.87    1.85
  -4   6   3   35.71    1.87
  -4   6   3   33.85    1.79
   4   6   3   34.81    1.78
   4   6   3   35.63    1.84
   4   6  -3   36.16    1.86
  -4   6  -3   34.85    1.79
   4   6  -3   33.99    1.77
  -4   6   3   40.35    1.81
  -4   6  -3   34.50    1.75
   4   6   3   33.64    2.99
  -4   6   3   31.67    2.86
   4   6   3   39.19    2.98
   4   6  -3   33.91    2.87
  -4   6  -3   28.91    2.79
  -4   6   3   27.95    2.97
   4   6  -3   31.95    2.98
  -4   6  -3   26.06    2.82
  -4   6   3   34.78    1.95
   4   6   3   33.75    1.82
   4   6  -3   32.60    1.82
  -4   6  -3   29.66    1.80
   4   6   3   32.45    1.84
  -4   6   3   32.97    1.86
   4   6  -4    5.74    0.78
   4   6   4    4.24    0.73
  -4   6   4    5.27    0.74
  -4   6  -4    5.89    0.79
   4   6  -4    5.41    0.81
   4   6   4    6.10    0.88
  -4   6  -4    7.61    0.80
  -4   6   4    5.88    0.76
  -4   6  -4    6.93    0.93
  -4   6   4    5.04    0.90
  -4   6  -4    6.79    0.83
   4   6  -4    5.53    0.75
   4   6   4    6.48    1.05
   4   6   4    7.86    1.02
  -4   6   4    4.11    1.69
   4   6   4    6.53    1.70
  -4   6  -4    3.40    1.50
   4   6  -4    5.34    1.48
   4   6  -4    4.28    1.60
  -4   6  -4    6.84    1.79
  -4   6   4    5.97    0.95
   4   6   4    7.30    0.87
   4   6  -4    5.69    0.87
  -4   6  -4    4.85    0.88
   4   6   5    4.72    0.72
  -4   6   5    4.23    0.73
   4   6  -5    3.33    0.69
   4   6  -5    3.62    0.79
   4   6   5    4.24    0.80
  -4   6   5    4.62    0.71
  -4   6  -5    3.71    0.77
  -4   6   5    4.22    0.86
  -4   6  -5    4.94    0.72
  -4   6  -5    4.31    0.73
   4   6   5    1.81    0.93
   4   6   5    4.11    0.98
   4   6   5    2.38    1.54
  -4   6   5    3.61    1.64
  -4   6  -5    1.97    1.34
   4   6  -5    0.24    1.31
   4   6  -5    5.54    1.57
  -4   6  -5    3.16    1.54
  -4   6   5    4.75    0.98
   4   6   5    3.06    0.74
   4   6  -5    2.95    0.76
  -4   6  -5    3.47    0.82
  -4   6   6    8.70    0.90
   4   6   6   10.88    0.91
  -4  -6  -6   10.13    1.65
  -4  -6   6    9.94    1.63
  -4   6  -6   12.29    1.05
  -4   6  -6    9.65    0.92
   4   6  -6   10.74    1.03
   4   6   6   10.15    0.99
  -4   6   6   10.31    1.02
   4   6  -6   10.17    0.91
  -4   6   6    9.82    0.91
  -4   6  -6   10.14    0.90
   4   6   6   10.53    1.18
   4   6   6   10.60    1.16
   4   6   6    7.47    1.76
  -4   6   6    8.12    1.96
  -4   6  -6    6.96    1.60
   4   6  -6    8.09    1.55
   4   6  -6    7.07    1.69
  -4   6  -6    8.71    1.76
   4   6   6   11.63    1.02
  -4   6   6   11.95    1.18
   4   6  -6   10.63    1.03
  -4   6  -6    9.27    1.01
  -4   6   7    6.67    0.83
  -4  -6  -7    9.80    1.71
   4   6   7    8.30    0.82
   4   6  -7    7.64    0.92
   4   6   7    8.49    0.96
  -4   6  -7    8.49    0.96
  -4   6   7    7.22    0.94
   4   6  -7    8.26    0.86
  -4   6   7   10.02    0.87
  -4   6  -7    9.25    0.86
  -4   6  -7    9.18    0.93
   4   6   7    7.03    1.10
   4   6   7    8.62    1.12
   4   6   7    7.41    1.63
  -4   6   7    8.13    1.72
  -4   6  -7    7.03    1.72
   4   6  -7    3.84    1.41
   4   6  -7    4.77    1.53
  -4   6  -7    7.39    1.75
   4   6   7    9.67    0.98
  -4   6   7    9.10    1.06
   4   6  -7    8.65    0.93
  -4   6  -7    8.91    0.99
  -4   6   8    0.54    0.61
   4   6   8   -0.07    0.96
   4   6   8    1.26    0.90
   4   6   8   -0.24    1.32
  -4   6   8   -1.25    1.32
  -4   6  -8    1.01    1.44
   4   6  -8    0.24    1.26
  -4   6  -8   -0.26    1.40
   4   6   8    1.11    0.74
  -4   6   8    1.66    0.95
   4   6  -8    0.50    0.69
   4   6   8    0.31    0.72
  -4   6   8    0.21    0.56
  -4   6  -8    0.68    0.57
  -4   6  -8    0.26    0.71
  -4   6   8    1.37    0.76
   4   6  -8    0.57    0.72
  -4   6  -8    0.86    0.80
   4   6   9   -0.83    0.98
   4   6   9    0.81    0.89
  -4   6   9    1.04    0.87
   4   6   9   -0.07    0.73
  -4   6  -9    3.05    1.03
   4   6  -9    0.70    0.73
  -4   6  -9    0.27    0.73
   4   6  10   37.46    2.07
   4   6  10   34.69    2.08
   4   6  10   38.18    1.97
   4   6 -10   38.75    2.10
   4   6 -10   37.88    1.96
  -4   6 -10   36.19    1.95
  -4   6 -10   37.66    2.08
  -4   6  10   33.94    2.05
   4   6  11   17.59    1.46
   4   6  11   18.85    1.42
   4   6  11   17.76    1.28
   4   6 -11   18.18    1.28
  -4   6 -11   18.46    1.31
  -4   6 -11   17.29    1.45
   4   6 -11   21.40    1.44
  -4   6  11   18.62    1.46
   4   6  12    1.45    1.00
   4   6  12    0.96    0.81
  -4   6 -12    1.24    0.88
   4   6 -12   -0.51    0.68
  -4   6 -12    0.53    0.74
   4   6 -12    0.52    0.89
  -4   6  12    2.09    0.87
   4   6  12    0.54    0.67
   4   6  13   -0.08    0.89
   4   6  13    0.96    0.86
   4   6 -13    0.82    0.89
  -4   6 -13    0.31    0.84
   4   6 -13    0.51    0.67
  -4   6 -13    0.74    0.73
  -4   6  13    1.68    0.88
   4   6  13    1.21    0.72
   4   6  14    7.76    1.14
   4   6  14    7.54    1.01
   4   6  14    7.38    0.93
  -4   6  14    7.14    1.04
   4   6 -14    9.48    1.07
  -4   6 -14    8.86    1.13
   4   6 -14    8.22    0.92
  -4   6 -14    6.57    0.93
   4   6  15   -0.29    0.79
   4   6  15    0.77    0.91
  -4   6 -15    0.31    0.89
   4   6 -15    1.15    0.72
  -4   6 -15   -0.80    0.73
   4   6 -15    1.05    0.88
  -4   6  15    0.08    0.79
   4   6  16   12.36    1.25
   4   6  16   10.07    1.10
   4  -6 -16   13.71    1.13
  -4   6 -16   12.77    1.27
  -4   6 -16   10.13    1.08
   4   6 -16   12.91    1.19
   4   6 -16   13.40    1.10
  -4   6  16   13.20    1.19
   4   6  17    0.76    0.80
   4   6  17    2.65    1.02
   4   6 -17    0.97    0.89
  -4   6 -17    0.78    0.85
   4   6 -17    1.27    0.76
  -4   6 -17    0.20    0.76
   4  -6 -17    0.96    0.80
   4   6  18    5.15    0.98
   4   6 -18    5.70    0.98
  -4   6 -18    6.96    1.02
   4  -6 -18    4.35    0.91
   4   6  19    3.96    1.00
  -4   6  19    3.76    0.88
   4   6 -19    6.49    0.99
  -4   6 -19    5.19    1.01
   4  -6 -19    4.79    0.84
  -4   6  20   24.83    1.58
   4   6  20   23.63    1.62
   4   6 -20   26.86    1.63
  -4   6 -20   23.27    1.62
  -4   6  21   13.82    1.22
   4   6  21   16.46    1.34
   4   6 -21   17.46    1.32
  -4   6 -21   16.56    1.32
  -4  -6 -22    0.60    0.74
  -4   6  22   -0.13    0.73
   4   6  22   -0.40    0.80
   4   6 -22    0.87    0.80
  -4   6 -22    0.42    0.84
   4   6  23    1.98    0.85
  -4  -6 -23    2.50    0.74
   4   6 -23    4.07    0.85
  -4   6 -23    3.60    0.87
   4   6  24    2.78    0.82
  -4  -6 -24    3.11    0.74
   4   6 -24    3.94    0.79
  -4   6 -24    1.81    0.78
  -4  -6 -25    0.56    0.63
   4   6  25    0.85    0.72
   4   6 -25    1.57    0.68
  -4   6 -25    0.12    0.72
  -4  -6 -26    0.90    0.60
   4   6  26    0.32    0.68
   4   6 -26    0.27    0.64
  -4   6 -26    1.31    0.71
   4   6  27    1.35    0.65
  -4  -6 -27    1.03    0.55
   4   6 -27    0.90    0.63
  -4   6 -27    1.79    0.70
   4   6  28    1.17    0.58
  -4  -6 -28    1.60    0.55
   4   6 -28    0.91    0.60
  -4   6 -28    2.16    0.64
  -4  -6 -28    2.58    0.64
   4  -6 -28    1.17    0.58
   4   6 -29    2.55    0.57
  -4   6 -29    1.59    0.62
  -4  -6 -29    2.36    0.58
   4  -6 -29    2.07    0.55
  -4   6 -30   -0.04    0.50
   4   6 -30    0.57    0.47
  -4  -6 -30    0.89    0.50
   4  -6 -30    1.10    0.47
   4   7   0    1.26    0.61
  -4   7   0    0.12    0.61
   4   7   0   -0.39    0.70
  -4   7   0   -0.28    0.72
   4   7   0   -0.41    0.70
  -4   7   0    0.14    0.73
   4   7   0    0.24    0.62
  -4   7   0   -0.13    0.62
   4   7   0   -0.54    0.57
   4   7   1    1.85    0.63
  -4   7   1    1.55    0.66
   4   7  -1    1.49    0.61
  -4   7   1    2.14    0.79
   4   7  -1    1.38    0.71
  -4   7  -1    2.81    0.79
   4   7   1    1.05    0.72
   4   7  -1    1.69    0.76
   4   7   1    0.88    0.73
  -4   7  -1    1.53    0.79
  -4   7   1    3.22    0.79
  -4   7   1    1.75    0.63
   4   7   1    2.34    0.66
   4   7  -1    1.26    0.63
   4   7  -1    1.38    0.65
   4   7   1    2.29    0.65
  -4   7  -1    1.31    0.65
   4   7   2    0.37    0.95
   4   7   2    0.24    0.57
  -4   7   2   -0.19    0.64
   4   7   2    0.33    0.71
  -4   7   2    0.28    0.74
   4   7  -2    0.52    0.73
  -4   7  -2    0.41    0.69
  -4   7  -2    0.56    0.61
   4   7  -2    1.20    0.61
   4   7  -2    0.34    0.71
   4   7   2    0.74    0.71
  -4   7   2    0.56    0.61
   4   7   2    0.42    0.59
  -4   7  -2    0.97    0.76
  -4   7   2   -0.07    0.74
   4   7  -2    0.36    0.56
   4   7   2    1.50    0.62
   4   7   3    4.66    1.02
   4   7   3    4.66    0.70
  -4   7   3    4.02    0.70
   4   7   3    4.50    0.82
  -4   7   3    4.10    0.87
  -4   7  -3    4.42    0.84
   4   7  -3    4.87    0.83
   4   7  -3    6.39    0.90
   4   7   3    5.80    0.87
  -4   7  -3    4.31    0.72
  -4   7   3    5.14    0.80
   4   7  -3    4.25    0.72
   4   7   3    4.08    0.74
  -4   7  -3    5.82    0.87
  -4   7   3    4.65    0.85
   4   7   3    3.46    0.71
   4   7  -3    5.23    0.75
   4   7   4    5.26    1.03
  -4   7   4    4.27    0.90
   4   7   4    4.17    0.72
  -4   7   4    4.07    0.71
   4   7   4    5.02    0.84
  -4   7   4    3.82    0.86
   4   7  -4    3.82    0.79
  -4   7  -4    5.75    0.84
  -4   7   4    3.01    0.73
   4   7   4    2.99    0.70
   4   7  -4    3.30    0.77
   4   7   4    4.63    0.78
  -4   7  -4    2.92    0.74
  -4   7   4    4.73    0.84
  -4   7  -4    3.74    0.72
   4   7  -4    3.11    0.69
   4   7  -4    4.47    0.74
   4   7   4    3.72    0.69
   4   7   5   -0.75    0.91
  -4   7   5   -0.77    0.79
   4   7   5    0.42    0.57
  -4   7   5    1.97    0.66
   4   7   5   -0.79    0.70
  -4   7   5    1.25    0.77
   4   7  -5    1.09    0.75
  -4   7  -5    2.35    0.76
  -4   7   5   -0.06    0.63
   4   7   5    0.54    0.60
   4   7   5    1.57    0.68
  -4   7  -5   -0.40    0.70
  -4   7   5   -0.07    0.69
   4   7  -5    0.54    0.60
  -4   7  -5    0.62    0.60
   4   7  -5    0.29    0.61
   4   7   5    0.64    0.61
   4   7  -5    0.78    0.72
   4   7   6    0.90    0.94
  -4   7   6    1.48    0.85
   4   7   6   -0.06    0.53
  -4   7   6    0.49    0.60
   4   7   6    0.59    0.72
  -4   7   6    0.28    0.78
   4   7  -6   -0.38    0.74
  -4   7  -6   -0.27    0.71
   4   7   6    0.48    0.58
   4   7  -6    0.77    0.71
   4   7   6    0.90    0.69
  -4   7  -6    0.07    0.72
  -4   7   6   -1.07    0.76
   4   7  -6    0.29    0.55
   4   7   6    0.06    0.61
  -4   7   6    0.81    0.66
   4   7   7    0.75    0.90
  -4   7   7    1.64    0.87
   4   7   7   -0.30    0.58
  -4   7   7    0.92    0.64
   4   7   7    0.79    0.74
  -4   7   7    0.76    0.75
   4   7  -7    1.20    0.72
  -4   7  -7    0.79    0.74
   4   7   7    1.20    0.69
   4   7   7    0.56    0.57
  -4   7  -7    0.71    0.67
  -4   7   7    0.26    0.70
   4   7  -7    0.73    0.57
  -4   7   7    0.87    0.63
   4   7   7    0.59    0.57
   4   7   8    6.18    1.01
  -4   7   8    4.60    0.95
   4   7   8    5.70    0.75
  -4   7   8    5.83    0.77
   4   7   8    5.30    0.83
  -4   7   8    4.00    0.86
   4   7  -8    6.08    0.84
  -4   7  -8    3.80    0.81
   4   7  -8    4.97    0.70
  -4   7  -8    5.71    0.80
  -4   7   8    5.30    0.85
   4   7   8    5.14    0.75
  -4   7   8    5.64    0.76
   4   7   8    5.20    0.73
   4   7   9    0.89    0.89
  -4   7   9    0.50    0.82
   4   7   9    0.23    0.57
  -4   7   9    0.66    0.58
   4   7   9    0.26    0.74
  -4   7   9    0.27    0.70
   4   7  -9   -0.06    0.69
  -4   7  -9    0.91    0.69
   4   7   9   -0.59    0.57
  -4   7   9    0.86    0.61
   4   7  10    1.25    0.90
  -4   7  10    1.01    0.85
   4   7  10    0.29    0.59
  -4   7  10    0.42    0.61
[truncated: 2,858,098 more chars]
